# Supplementary material for: DDI-CPI, a server that predicts drug–drug interactions through implementing the chemical–protein interactome
Source: Nucleic Acids Res. 2014 May 29;42(Web Server issue):W46–52. doi: 10.1093/nar/gku433 (PMC4086096; doi:10.1093/nar/gku433)
Supplement: Supplementary Data [file supp_gku433_nar-00366-web-b-2014-File006.xls]

## Sheet: target
Supplementary Table 2: Library protein collection
Note: PK means pharmacokinetic and PD means pharmacodynamic. Function descriptions were collected from UniProtKB.
Number	PK/PD category	Uniprot ID	PDB ID (with pocket number)	Protein name	Gene name	Function description	Resolution
1	PK	P40394	1AGN	Alcohol dehydrogenase class 4 mu/sigma chain	ADH7	Could function in retinol oxidation for the synthesis ofretinoic acid, a hormone important for cellular differentiation.Medium-chain (octanol) and aromatic (m-nitrobenzaldehyde)compounds are the best substrates. Ethanol is not a good substratebut at the high ethanol concentrations reached in the digestivetract, it plays a role in the ethanol oxidation and contributes tothe first pass ethanol meta…	3
2	PK	P00492	1BZY	Hypoxanthine-guanine phosphoribosyltransferase	HPRT1	Converts guanine to guanosine monophosphate, andhypoxanthine to inosine monophosphate. Transfers the 5-phosphoribosyl group from 5-phosphoribosylpyrophosphate onto thepurine. Plays a central role in the generation of purinenucleotides through the purine salvage pathway.	2
3	PK	P40394	1D1S	Alcohol dehydrogenase class 4 mu/sigma chain	ADH7	Could function in retinol oxidation for the synthesis ofretinoic acid, a hormone important for cellular differentiation.Medium-chain (octanol) and aromatic (m-nitrobenzaldehyde)compounds are the best substrates. Ethanol is not a good substratebut at the high ethanol concentrations reached in the digestivetract, it plays a role in the ethanol oxidation and contributes tothe first pass ethanol meta…	2.5
4	PK	P40394	1D1T	Alcohol dehydrogenase class 4 mu/sigma chain	ADH7	Could function in retinol oxidation for the synthesis ofretinoic acid, a hormone important for cellular differentiation.Medium-chain (octanol) and aromatic (m-nitrobenzaldehyde)compounds are the best substrates. Ethanol is not a good substratebut at the high ethanol concentrations reached in the digestivetract, it plays a role in the ethanol oxidation and contributes tothe first pass ethanol meta…	2.4
5	PK	P15559	1D4A	NAD(P)H dehydrogenase [quinone] 1	NQO1	The enzyme apparently serves as a quinone reductase inconnection with conjugation reactions of hydroquinons involved indetoxification pathways as well as in biosynthetic processes suchas the vitamin K-dependent gamma-carboxylation of glutamateresidues in prothrombin synthesis.	1.7
6	PK	P15289	1E2S	Arylsulfatase A	ARSA	Hydrolyzes cerebroside sulfate.	2.35
7	PK	P78417	1EEM	Glutathione S-transferase omega-1	GSTO1	Exhibits glutathione-dependent thiol transferase anddehydroascorbate reductase activities. Has S-(phenacyl)glutathionereductase activity. Has also glutathione S-transferase activity.Participates in the biotransformation of inorganic arsenic andreduces monomethylarsonic acid (MMA) and dimethylarsonic acid.	2
8	PK	Q06520	1EFH	Bile salt sulfotransferase	SULT2A1	Sulfotransferase that utilizes 3'-phospho-5'-adenylylsulfate (PAPS) as sulfonate donor to catalyze the sulfonation ofsteroids and bile acids in the liver and adrenal glands.	2.4
9	PK	O43708	1FW1	Maleylacetoacetate isomerase	GSTZ1	Bifunctional enzyme showing minimal glutathione-conjugating activity with ethacrynic acid and 7-chloro-4-nitrobenz-2-oxa-1,3-diazole and maleylacetoacetate isomeraseactivity. Has also low glutathione peroxidase activity with T-butyl and cumene hydroperoxides. Is able to catalyze theglutathione dependent oxygenation of dichloroacetic acid toglyoxylic acid.	1.9
10	PK	P49888	1G3M	Estrogen sulfotransferase	SULT1E1	Sulfotransferase that utilizes 3'-phospho-5'-adenylylsulfate (PAPS) as sulfonate donor to catalyze the sulfateconjugation of estradiol and estrone. May play a role in theregulation of estrogen receptor activity by metabolizing freeestradiol. Maximally sulfates beta-estradiol and estrone atconcentrations of 20 nM. Also sulfates dehydroepiandrosterone,pregnenolone, ethinylestradiol, equalenin, diet…	1.7
11	PK	P49888	1G3M_2	Estrogen sulfotransferase	SULT1E1	Sulfotransferase that utilizes 3'-phospho-5'-adenylylsulfate (PAPS) as sulfonate donor to catalyze the sulfateconjugation of estradiol and estrone. May play a role in theregulation of estrogen receptor activity by metabolizing freeestradiol. Maximally sulfates beta-estradiol and estrone atconcentrations of 20 nM. Also sulfates dehydroepiandrosterone,pregnenolone, ethinylestradiol, equalenin, diet…	1.7
12	PK	P21549	1H0C	Serine--pyruvate aminotransferase	AGXT		2.5
13	PK	P15559	1H69	NAD(P)H dehydrogenase [quinone] 1	NQO1	The enzyme apparently serves as a quinone reductase inconnection with conjugation reactions of hydroquinons involved indetoxification pathways as well as in biosynthetic processes suchas the vitamin K-dependent gamma-carboxylation of glutamateresidues in prothrombin synthesis.	1.86
14	PK	P00492	1HMP	Hypoxanthine-guanine phosphoribosyltransferase	HPRT1	Converts guanine to guanosine monophosphate, andhypoxanthine to inosine monophosphate. Transfers the 5-phosphoribosyl group from 5-phosphoribosylpyrophosphate onto thepurine. Plays a central role in the generation of purinenucleotides through the purine salvage pathway.	2.5
15	PK	P28161	1HNA	Glutathione S-transferase Mu 2	GSTM2	Conjugation of reduced glutathione to a wide number ofexogenous and endogenous hydrophobic electrophiles.	1.85
16	PK	P07327	1HSO	Alcohol dehydrogenase 1A	ADH1A		2.5
17	PK	P07327	1HSO_2	Alcohol dehydrogenase 1A	ADH1A		2.5
18	PK	P00325	1HSZ	Alcohol dehydrogenase 1B	ADH1B		2.2
19	PK	P00326	1HT0	Alcohol dehydrogenase 1C	ADH1C		2
20	PK	P49888	1HY3	Estrogen sulfotransferase	SULT1E1	Sulfotransferase that utilizes 3'-phospho-5'-adenylylsulfate (PAPS) as sulfonate donor to catalyze the sulfateconjugation of estradiol and estrone. May play a role in theregulation of estrogen receptor activity by metabolizing freeestradiol. Maximally sulfates beta-estradiol and estrone atconcentrations of 20 nM. Also sulfates dehydroepiandrosterone,pregnenolone, ethinylestradiol, equalenin, diet…	1.8
21	PK	P21549	1J04	Serine--pyruvate aminotransferase	AGXT		2.6
22	PK	Q03518	1JJ7	Antigen peptide transporter 1	TAP1	Involved in the transport of antigens from the cytoplasmto the endoplasmic reticulum for association with MHC class Imolecules. Also acts as a molecular scaffold for the final stageof MHC class I folding, namely the binding of peptide. Nascent MHCclass I molecules associate with TAP via tapasin. Inhibited by thecovalent attachment of herpes simplex virus ICP47 protein, whichblocks the peptide-bin…	2.4
23	PK	P50135	1JQD	Histamine N-methyltransferase	HNMT	Inactivates histamine by N-methylation. Plays animportant role in degrading histamine and in regulating the airwayresponse to histamine.	2.28
24	PK	P50135	1JQD_2	Histamine N-methyltransferase	HNMT	Inactivates histamine by N-methylation. Plays animportant role in degrading histamine and in regulating the airwayresponse to histamine.	2.28
25	PK	P50135	1JQE	Histamine N-methyltransferase	HNMT	Inactivates histamine by N-methylation. Plays animportant role in degrading histamine and in regulating the airwayresponse to histamine.	1.91
26	PK	P50135	1JQE_2	Histamine N-methyltransferase	HNMT	Inactivates histamine by N-methylation. Plays animportant role in degrading histamine and in regulating the airwayresponse to histamine.	1.91
27	PK	P08263	1K3L	Glutathione S-transferase A1	GSTA1	Conjugation of reduced glutathione to a wide number ofexogenous and endogenous hydrophobic electrophiles.	1.5
28	PK	P08263	1K3Y	Glutathione S-transferase A1	GSTA1	Conjugation of reduced glutathione to a wide number ofexogenous and endogenous hydrophobic electrophiles.	1.3
29	PK	P15559	1KBQ	NAD(P)H dehydrogenase [quinone] 1	NQO1	The enzyme apparently serves as a quinone reductase inconnection with conjugation reactions of hydroquinons involved indetoxification pathways as well as in biosynthetic processes suchas the vitamin K-dependent gamma-carboxylation of glutamateresidues in prothrombin synthesis.	1.8
30	PK	P15559	1KBQ_2	NAD(P)H dehydrogenase [quinone] 1	NQO1	The enzyme apparently serves as a quinone reductase inconnection with conjugation reactions of hydroquinons involved indetoxification pathways as well as in biosynthetic processes suchas the vitamin K-dependent gamma-carboxylation of glutamateresidues in prothrombin synthesis.	1.8
31	PK	P50225	1LS6	Sulfotransferase 1A1	SULT1A1	Sulfotransferase that utilizes 3'-phospho-5'-adenylylsulfate (PAPS) as sulfonate donor to catalyze the sulfateconjugation of catecholamines, phenolic drugs andneurotransmitters. Has also estrogen sulfotransferase activity.responsible for the sulfonation and activation of minoxidil. IsMediates the metabolic activation of carcinogenic N-hydroxyarylamines to DNA binding products and could so partici…	1.9
32	PK	P50225	1LS6_2	Sulfotransferase 1A1	SULT1A1	Sulfotransferase that utilizes 3'-phospho-5'-adenylylsulfate (PAPS) as sulfonate donor to catalyze the sulfateconjugation of catecholamines, phenolic drugs andneurotransmitters. Has also estrogen sulfotransferase activity.responsible for the sulfonation and activation of minoxidil. IsMediates the metabolic activation of carcinogenic N-hydroxyarylamines to DNA binding products and could so partici…	1.9
33	PK	P32320	1MQ0	Cytidine deaminase	CDA	This enzyme scavenge exogenous and endogenous cytidineand 2'-deoxycytidine for UMP synthesis.	2.4
34	PK	P23141	1MX1	Liver carboxylesterase 1	CES1	Involved in the detoxification of xenobiotics and in theactivation of ester and amide prodrugs. Hydrolyzes aromatic andaliphatic esters, but has no catalytic activity toward amides or afatty acyl-CoA ester. Hydrolyzes the methyl ester group of cocaineto form benzoylecgonine. Catalyzes the transesterification ofcocaine to form cocaethylene. Displays fatty acid ethyl estersynthase activity, catalyz…	2.4
35	PK	P19793	1MZN	Retinoic acid receptor RXR-alpha	RXRA	Receptor for retinoic acid. Retinoic acid receptors bindas heterodimers to their target response elements in response totheir ligands, all-trans or 9-cis retinoic acid, and regulate geneexpression in various biological processes. The RAR/RXRheterodimers bind to the retinoic acid response elements (RARE)composed of tandem 5'-AGGTCA-3' sites known as DR1-DR5. The highaffinity ligand for RXRs is 9-c…	1.9
36	PK	P04150	1NHZ	Glucocorticoid receptor	NR3C1	Receptor for glucocorticoids (GC). Has a dual mode ofaction: as a transcription factor that binds to glucocorticoidresponse elements (GRE) and as a modulator of other transcriptionfactors. Affects inflammatory responses, cellular proliferationand differentiation in target tissues. Could act as a coactivatorfor STAT5-dependent transcription upon growth hormone (GH)stimulation and could reveal an e…	2.3
37	PK	O75469	1NRL	Nuclear receptor subfamily 1 group I member 2	NR1I2	Nuclear receptor that binds and is activated by varietyof endogenous and xenobiotic compounds. Transcription factor thatactivates the transcription of multiple genes involved in themetabolism and secretion of potentially harmful xenobiotics, drugsand endogenous compounds. Activated by the antibiotic rifampicinand various plant metabolites, such as hyperforin, guggulipid,colupulone, and isoflavone…	2
38	PK	P05091	1O04	Aldehyde dehydrogenase, mitochondrial	ALDH2		1.42
39	PK	P12544	1ORF	Granzyme A	GZMA	This enzyme is necessary for target cell lysis in cell-mediated immune responses. It cleaves after Lys or Arg. CleavesAPEX1 after 'Lys-31' and destroys its oxidative repair activity.Involved in apoptosis.	2.4
40	PK	P27707	1P5Z	Deoxycytidine kinase	DCK	Required for the phosphorylation of thedeoxyribonucleosides deoxycytidine (dC), deoxyguanosine (dG) anddeoxyadenosine (dA). Has broad substrate specificity, and does notdisplay selectivity based on the chirality of the substrate. It isalso an essential enzyme for the phosphorylation of numerousnucleoside analogs widely employed as antiviral andchemotherapeutic agents.	1.6
41	PK	O00204	1Q1Z	Sulfotransferase family cytosolic 2B member 1	SULT2B1	Sulfotransferase that utilizes 3'-phospho-5'-adenylylsulfate (PAPS) as sulfonate donor to catalyze the sulfateconjugation of many hormones, neurotransmitters, drugs andxenobiotic compounds. Sulfonation increases the water solubilityof most compounds, and therefore their renal excretion, but it canalso result in bioactivation to form active metabolites. Sulfateshydroxysteroids like DHEA. Isoform 1…	2.4
42	PK	O00204	1Q20	Sulfotransferase family cytosolic 2B member 1	SULT2B1	Sulfotransferase that utilizes 3'-phospho-5'-adenylylsulfate (PAPS) as sulfonate donor to catalyze the sulfateconjugation of many hormones, neurotransmitters, drugs andxenobiotic compounds. Sulfonation increases the water solubilityof most compounds, and therefore their renal excretion, but it canalso result in bioactivation to form active metabolites. Sulfateshydroxysteroids like DHEA. Isoform 1…	2.3
43	PK	O00204	1Q20_2	Sulfotransferase family cytosolic 2B member 1	SULT2B1	Sulfotransferase that utilizes 3'-phospho-5'-adenylylsulfate (PAPS) as sulfonate donor to catalyze the sulfateconjugation of many hormones, neurotransmitters, drugs andxenobiotic compounds. Sulfonation increases the water solubilityof most compounds, and therefore their renal excretion, but it canalso result in bioactivation to form active metabolites. Sulfateshydroxysteroids like DHEA. Isoform 1…	2.3
44	PK	O00204	1Q22	Sulfotransferase family cytosolic 2B member 1	SULT2B1	Sulfotransferase that utilizes 3'-phospho-5'-adenylylsulfate (PAPS) as sulfonate donor to catalyze the sulfateconjugation of many hormones, neurotransmitters, drugs andxenobiotic compounds. Sulfonation increases the water solubilityof most compounds, and therefore their renal excretion, but it canalso result in bioactivation to form active metabolites. Sulfateshydroxysteroids like DHEA. Isoform 1…	2.5
45	PK	O00204	1Q22_2	Sulfotransferase family cytosolic 2B member 1	SULT2B1	Sulfotransferase that utilizes 3'-phospho-5'-adenylylsulfate (PAPS) as sulfonate donor to catalyze the sulfateconjugation of many hormones, neurotransmitters, drugs andxenobiotic compounds. Sulfonation increases the water solubilityof most compounds, and therefore their renal excretion, but it canalso result in bioactivation to form active metabolites. Sulfateshydroxysteroids like DHEA. Isoform 1…	2.5
46	PK	P11413	1QKI	Glucose-6-phosphate 1-dehydrogenase	G6PD	Produces pentose sugars for nucleic acid synthesis andmain producer of NADPH reducing power.	3
47	PK	P11413	1QKI_2	Glucose-6-phosphate 1-dehydrogenase	G6PD	Produces pentose sugars for nucleic acid synthesis andmain producer of NADPH reducing power.	3
48	PK	Q14749	1R74	Glycine N-methyltransferase	GNMT	Catalyzes the methylation of glycine by using S-adenosylmethionine (AdoMet) to form N-methylglycine (sarcosine)with the concomitant production of S-adenosylhomocysteine(AdoHcy). Possible crucial role in the regulation of tissueconcentration of AdoMet and of metabolism of methionine.	2.55
49	PK	P27338	1S3E	Amine oxidase [flavin-containing] B	MAOB	Catalyzes the oxidative deamination of biogenic andxenobiotic amines and has important functions in the metabolism ofneuroactive and vasoactive amines in the central nervous systemand peripheral tissues. MAOB preferentially degrades benzylamineand phenylethylamine.	1.6
50	PK	P27338	1S3E_2	Amine oxidase [flavin-containing] B	MAOB	Catalyzes the oxidative deamination of biogenic andxenobiotic amines and has important functions in the metabolism ofneuroactive and vasoactive amines in the central nervous systemand peripheral tissues. MAOB preferentially degrades benzylamineand phenylethylamine.	1.6
51	PK	P16083	1SG0	Ribosyldihydronicotinamide dehydrogenase [quinone]	NQO2	The enzyme apparently serves as a quinone reductase inconnection with conjugation reactions of hydroquinones involved indetoxification pathways as well as in biosynthetic processes suchas the vitamin K-dependent gamma-carboxylation of glutamateresidues in prothrombin synthesis.	1.5
52	PK	P16083	1SG0_2	Ribosyldihydronicotinamide dehydrogenase [quinone]	NQO2	The enzyme apparently serves as a quinone reductase inconnection with conjugation reactions of hydroquinones involved indetoxification pathways as well as in biosynthetic processes suchas the vitamin K-dependent gamma-carboxylation of glutamateresidues in prothrombin synthesis.	1.5
53	PK	Q16772	1TDI	Glutathione S-transferase A3	GSTA3	Conjugation of reduced glutathione to a wide number ofexogenous and endogenous hydrophobic electrophiles. Catalyzesisomerization reactions that contribute to the biosynthesis ofsteroid hormones. Efficiently catalyze obligatory double-bondisomerizations of delta(5)-androstene-3,17-dione and delta(5)-pregnene-3,20-dione, precursors to testosterone and progesterone,respectively.	2.4
54	PK	P07327	1U3T	Alcohol dehydrogenase 1A	ADH1A		2.49
55	PK	P07327	1U3T_2	Alcohol dehydrogenase 1A	ADH1A		2.49
56	PK	P00325	1U3U	Alcohol dehydrogenase 1B	ADH1B		1.6
57	PK	P00325	1U3U_2	Alcohol dehydrogenase 1B	ADH1B		1.6
58	PK	P00325	1U3V	Alcohol dehydrogenase 1B	ADH1B		1.65
59	PK	P00325	1U3V_2	Alcohol dehydrogenase 1B	ADH1B		1.65
60	PK	P00326	1U3W	Alcohol dehydrogenase 1C	ADH1C		1.45
61	PK	P00326	1U3W_2	Alcohol dehydrogenase 1C	ADH1C		1.45
62	PK	Q99714	1U7T	3-hydroxyacyl-CoA dehydrogenase type-2	HSD17B10	Functions in mitochondrial tRNA maturation. Part ofmitochondrial ribonuclease P, an enzyme composed of MRPP1/TRMT10C,MRPP2/HSD17B10 and MRPP3/KIAA0391, which cleaves tRNA molecules intheir 5'-ends. By interacting with intracellular amyloid-beta, itmay contribute to the neuronal dysfunction associated withAlzheimer disease (AD).	2
63	PK	P16152	1WMA	Carbonyl reductase [NADPH] 1	CBR1	NADPH-dependent reductase with broad substratespecificity. Catalyzes the reduction of a wide variety of carbonylcompounds including quinones, prostaglandins, menadione, plusvarious xenobiotics. Catalyzes the reduction of the antitumoranthracyclines doxorubicin and daunorubicin to the cardiotoxiccompounds doxorubicinol and daunorubicinol. Can convertprostaglandin E2 to prostaglandin F2-alpha. Can …	1.24
64	PK	P16083	1XI2	Ribosyldihydronicotinamide dehydrogenase [quinone]	NQO2	The enzyme apparently serves as a quinone reductase inconnection with conjugation reactions of hydroquinones involved indetoxification pathways as well as in biosynthetic processes suchas the vitamin K-dependent gamma-carboxylation of glutamateresidues in prothrombin synthesis.	1.5
65	PK	P16083	1XI2_2	Ribosyldihydronicotinamide dehydrogenase [quinone]	NQO2	The enzyme apparently serves as a quinone reductase inconnection with conjugation reactions of hydroquinones involved indetoxification pathways as well as in biosynthetic processes suchas the vitamin K-dependent gamma-carboxylation of glutamateresidues in prothrombin synthesis.	1.5
66	PK	Q14994	1XV9	Nuclear receptor subfamily 1 group I member 3	NR1I3	Binds and transactivates the retinoic acid responseelements that control expression of the retinoic acid receptorbeta 2 and alcohol dehydrogenase 3 genes. Transactivates both thephenobarbital responsive element module of the human CYP2B6 geneand the CYP3A4 xenobiotic response element.	2.7
67	PK	Q14994	1XVP	Nuclear receptor subfamily 1 group I member 3	NR1I3	Binds and transactivates the retinoic acid responseelements that control expression of the retinoic acid receptorbeta 2 and alcohol dehydrogenase 3 genes. Transactivates both thephenobarbital responsive element module of the human CYP2B6 geneand the CYP3A4 xenobiotic response element.	2.6
68	PK	P28161	1XW5	Glutathione S-transferase Mu 2	GSTM2	Conjugation of reduced glutathione to a wide number ofexogenous and endogenous hydrophobic electrophiles.	1.8
69	PK	P09488	1XW6	Glutathione S-transferase Mu 1	GSTM1	Conjugation of reduced glutathione to a wide number ofexogenous and endogenous hydrophobic electrophiles.	1.9
70	PK	P09488	1XWK	Glutathione S-transferase Mu 1	GSTM1	Conjugation of reduced glutathione to a wide number ofexogenous and endogenous hydrophobic electrophiles.	2.3
71	PK	P09488	1YJ6	Glutathione S-transferase Mu 1	GSTM1	Conjugation of reduced glutathione to a wide number ofexogenous and endogenous hydrophobic electrophiles.	2.5
72	PK	Q9Y2Q3	1YZX	Glutathione S-transferase kappa 1	GSTK1	Significant glutathione conjugating activity is foundonly with the model substrate, 1-chloro-2,4-dinitrobenzene (CDNB).	1.93
73	PK	P50225	1Z28	Sulfotransferase 1A1	SULT1A1	Sulfotransferase that utilizes 3'-phospho-5'-adenylylsulfate (PAPS) as sulfonate donor to catalyze the sulfateconjugation of catecholamines, phenolic drugs andneurotransmitters. Has also estrogen sulfotransferase activity.responsible for the sulfonation and activation of minoxidil. IsMediates the metabolic activation of carcinogenic N-hydroxyarylamines to DNA binding products and could so partici…	2.3
74	PK	P50226	1Z29	Sulfotransferase 1A2	SULT1A2	Sulfotransferase that utilizes 3'-phospho-5'-adenylylsulfate (PAPS) as sulfonate donor to catalyze the sulfateconjugation of catecholamines, phenolic drugs andneurotransmitters. Is also responsible for the sulfonation andactivation of minoxidil. Mediates the metabolic activation ofcarcinogenic N-hydroxyarylamines to DNA binding products and couldso participate as modulating factor of cancer risk.	2.4
75	PK	P34913	1ZD3	Bifunctional epoxide hydrolase 2	EPHX2	Bifunctional enzyme. The C-terminal domain has epoxidehydrolase activity and acts on epoxides (alkene oxides, oxiranes)and arene oxides. Plays a role in xenobiotic metabolism bydegrading potentially toxic epoxides. Also determines steady-statelevels of physiological mediators. The N-terminal domain has lipidphosphatase activity, with the highest activity towards threo-9,10-phosphonooxy-hydroxy-oc…	2.3
76	PK	P09211	2A2R	Glutathione S-transferase P	GSTP1	Conjugation of reduced glutathione to a wide number ofexogenous and endogenous hydrophobic electrophiles. Regulatesnegatively CDK5 activity via p25/p35 translocation to preventneurodegeneration.	1.4
77	PK	P50135	2AOT	Histamine N-methyltransferase	HNMT	Inactivates histamine by N-methylation. Plays animportant role in degrading histamine and in regulating the airwayresponse to histamine.	1.9
78	PK	P50135	2AOT_2	Histamine N-methyltransferase	HNMT	Inactivates histamine by N-methylation. Plays animportant role in degrading histamine and in regulating the airwayresponse to histamine.	1.9
79	PK	Q03181	2AWH	Peroxisome proliferator-activated receptor delta	PPARD	Ligand-activated transcription factor. Receptor thatbinds peroxisome proliferators such as hypolipidemic drugs andfatty acids. Has a preference for poly-unsaturated fatty acids,such as gamma-linoleic acid and eicosapentanoic acid. Onceactivated by a ligand, the receptor binds to promoter elements oftarget genes. Regulates the peroxisomal beta-oxidation pathway offatty acids. Functions as transcri…	2
80	PK	Q14749	2AZT	Glycine N-methyltransferase	GNMT	Catalyzes the methylation of glycine by using S-adenosylmethionine (AdoMet) to form N-methylglycine (sarcosine)with the concomitant production of S-adenosylhomocysteine(AdoHcy). Possible crucial role in the regulation of tissueconcentration of AdoMet and of metabolism of methionine.	2.7
81	PK	P11413	2BH9	Glucose-6-phosphate 1-dehydrogenase	G6PD	Produces pentose sugars for nucleic acid synthesis andmain producer of NADPH reducing power.	2.5
82	PK	P11413	2BH9_2	Glucose-6-phosphate 1-dehydrogenase	G6PD	Produces pentose sugars for nucleic acid synthesis andmain producer of NADPH reducing power.	2.5
83	PK	P11413	2BHL	Glucose-6-phosphate 1-dehydrogenase	G6PD	Produces pentose sugars for nucleic acid synthesis andmain producer of NADPH reducing power.	2.9
84	PK	P21397	2BXR	Amine oxidase [flavin-containing] A	MAOA	Catalyzes the oxidative deamination of biogenic andxenobiotic amines and has important functions in the metabolism ofneuroactive and vasoactive amines in the central nervous systemand peripheral tissues. MAOA preferentially oxidizes biogenicamines such as 5-hydroxytryptamine (5-HT), norepinephrine andepinephrine.	3
85	PK	P21397	2BXR_2	Amine oxidase [flavin-containing] A	MAOA	Catalyzes the oxidative deamination of biogenic andxenobiotic amines and has important functions in the metabolism ofneuroactive and vasoactive amines in the central nervous systemand peripheral tissues. MAOA preferentially oxidizes biogenicamines such as 5-hydroxytryptamine (5-HT), norepinephrine andepinephrine.	3
86	PK	P51580	2BZG	Thiopurine S-methyltransferase	TPMT	Catalyzes the S-methylation of thiopurine drugs such as6-mercaptopurine.	1.58
87	PK	P30711	2C3Q	Glutathione S-transferase theta-1	GSTT1	Conjugation of reduced glutathione to a wide number ofexogenous and endogenous hydrophobic electrophiles. Acts on 1,2-epoxy-3-(4-nitrophenoxy)propane, phenethylisothiocyanate 4-nitrobenzyl chloride and 4-nitrophenethyl bromide. Displaysglutathione peroxidase activity with cumene hydroperoxide.	1.85
88	PK	P28161	2C4J	Glutathione S-transferase Mu 2	GSTM2	Conjugation of reduced glutathione to a wide number ofexogenous and endogenous hydrophobic electrophiles.	1.35
89	PK	P33527	2CBZ	Multidrug resistance-associated protein 1	ABCC1	Mediates export of organic anions and drugs from thecytoplasm. Mediates ATP-dependent transport of glutathione andglutathione conjugates, leukotriene C4, estradiol-17-beta-o-glucuronide, methotrexate, antiviral drugs and other xenobiotics.Confers resistance to anticancer drugs. Hydrolyzes ATP with lowefficiency.	1.5
90	PK	P47989	2E1Q	Xanthine dehydrogenase/oxidase	XDH	Key enzyme in purine degradation. Catalyzes theoxidation of hypoxanthine to xanthine. Catalyzes the oxidation ofxanthine to uric acid. Contributes to the generation of reactiveoxygen species. Has also low oxidase activity towards aldehydes(in vitro).	2.6
91	PK	P47989	2E1Q_2	Xanthine dehydrogenase/oxidase	XDH	Key enzyme in purine degradation. Catalyzes theoxidation of hypoxanthine to xanthine. Catalyzes the oxidation ofxanthine to uric acid. Contributes to the generation of reactiveoxygen species. Has also low oxidase activity towards aldehydes(in vitro).	2.6
92	PK	P47989	2E1Q_3	Xanthine dehydrogenase/oxidase	XDH	Key enzyme in purine degradation. Catalyzes theoxidation of hypoxanthine to xanthine. Catalyzes the oxidation ofxanthine to uric acid. Contributes to the generation of reactiveoxygen species. Has also low oxidase activity towards aldehydes(in vitro).	2.6
93	PK	P11766	2FZE	Alcohol dehydrogenase class-3	ADH5	Class-III ADH is remarkably ineffective in oxidizingethanol, but it readily catalyzes the oxidation of long-chainprimary alcohols and the oxidation of S-(hydroxymethyl)glutathione.	1.9
94	PK	P11766	2FZW	Alcohol dehydrogenase class-3	ADH5	Class-III ADH is remarkably ineffective in oxidizingethanol, but it readily catalyzes the oxidation of long-chainprimary alcohols and the oxidation of S-(hydroxymethyl)glutathione.	1.84
95	PK	P11086	2G72	Phenylethanolamine N-methyltransferase	PNMT	Converts noradrenaline to adrenaline.	2
96	PK	P11086	2G72_2	Phenylethanolamine N-methyltransferase	PNMT	Converts noradrenaline to adrenaline.	2
97	PK	P11086	2G8N	Phenylethanolamine N-methyltransferase	PNMT	Converts noradrenaline to adrenaline.	2.15
98	PK	P11086	2G8N_2	Phenylethanolamine N-methyltransferase	PNMT	Converts noradrenaline to adrenaline.	2.15
99	PK	P51580	2H11	Thiopurine S-methyltransferase	TPMT	Catalyzes the S-methylation of thiopurine drugs such as6-mercaptopurine.	1.89
100	PK	P23141	2H7C	Liver carboxylesterase 1	CES1	Involved in the detoxification of xenobiotics and in theactivation of ester and amide prodrugs. Hydrolyzes aromatic andaliphatic esters, but has no catalytic activity toward amides or afatty acyl-CoA ester. Hydrolyzes the methyl ester group of cocaineto form benzoylecgonine. Catalyzes the transesterification ofcocaine to form cocaethylene. Displays fatty acid ethyl estersynthase activity, catalyz…	2
101	PK	Q6IMI6	2H8K	Sulfotransferase 1C3	SULT1C3	Sulfotransferase that utilizes 3'-phospho-5'-adenylylsulfate (PAPS) as sulfonate donor and has low sulphotransferaseactivity towards various substrates with alcohol groups (invitro). May catalyze the sulfate conjugation of xenobioticcompounds and endogenous substrates.	3.2
102	PK	O75828	2HRB	Carbonyl reductase [NADPH] 3	CBR3	Has low NADPH-dependent oxidoreductase activity towards4-benzoylpyridine and menadione (in vitro).	1.9
103	PK	P40261	2IIP	Nicotinamide N-methyltransferase	NNMT	Catalyzes the N-methylation of nicotinamide and otherpyridines to form pyridinium ions. This activity is important forbiotransformation of many drugs and xenobiotic compounds.	2.05
104	PK	P18440	2IJA	Arylamine N-acetyltransferase 1	NAT1	Participates in the detoxification of a plethora ofhydrazine and arylamine drugs. Catalyzes the N- or O-acetylationof various arylamine and heterocyclic amine substrates and is ableto bioactivate several known carcinogens.	1.7
105	PK	P49419	2J6L	Alpha-aminoadipic semialdehyde dehydrogenase	ALDH7A1	Multifunctional enzyme mediating important protectiveeffects. Metabolizes betaine aldehyde to betaine, an importantcellular osmolyte and methyl donor. Protects cells from oxidativestress by metabolizing a number of lipid peroxidation-derivedaldehydes. Involved in lysine catabolism.	1.3
106	PK	P27707	2NO7	Deoxycytidine kinase	DCK	Required for the phosphorylation of thedeoxyribonucleosides deoxycytidine (dC), deoxyguanosine (dG) anddeoxyadenosine (dA). Has broad substrate specificity, and does notdisplay selectivity based on the chirality of the substrate. It isalso an essential enzyme for the phosphorylation of numerousnucleoside analogs widely employed as antiviral andchemotherapeutic agents.	1.7
107	PK	P27707	2NO7_2	Deoxycytidine kinase	DCK	Required for the phosphorylation of thedeoxyribonucleosides deoxycytidine (dC), deoxyguanosine (dG) anddeoxyadenosine (dA). Has broad substrate specificity, and does notdisplay selectivity based on the chirality of the substrate. It isalso an essential enzyme for the phosphorylation of numerousnucleoside analogs widely employed as antiviral andchemotherapeutic agents.	1.7
108	PK	Q99714	2O23	3-hydroxyacyl-CoA dehydrogenase type-2	HSD17B10	Functions in mitochondrial tRNA maturation. Part ofmitochondrial ribonuclease P, an enzyme composed of MRPP1/TRMT10C,MRPP2/HSD17B10 and MRPP3/KIAA0391, which cleaves tRNA molecules intheir 5'-ends. By interacting with intracellular amyloid-beta, itmay contribute to the neuronal dysfunction associated withAlzheimer disease (AD).	1.2
109	PK	Q00266	2OBV	S-adenosylmethionine synthase isoform type-1	MAT1A	Catalyzes the formation of S-adenosylmethionine frommethionine and ATP.	2.05
110	PK	P19793	2P1T	Retinoic acid receptor RXR-alpha	RXRA	Receptor for retinoic acid. Retinoic acid receptors bindas heterodimers to their target response elements in response totheir ligands, all-trans or 9-cis retinoic acid, and regulate geneexpression in various biological processes. The RAR/RXRheterodimers bind to the retinoic acid response elements (RARE)composed of tandem 5'-AGGTCA-3' sites known as DR1-DR5. The highaffinity ligand for RXRs is 9-c…	1.8
111	PK	Q07869	2P54	Peroxisome proliferator-activated receptor alpha	PPARA	Ligand-activated transcription factor. Key regulator oflipid metabolism. Activated by the endogenous ligand 1-palmitoyl-2-oleoyl-sn-glycerol-3-phosphocholine (16:0/18:1-GPC). Activatedby oleylethanolamide, a naturally occurring lipid that regulatessatiety (By similarity). Receptor for peroxisome proliferatorssuch as hypolipidemic drugs and fatty acids. Regulates theperoxisomal beta-oxidation path…	1.79
112	PK	P16152	2PFG	Carbonyl reductase [NADPH] 1	CBR1	NADPH-dependent reductase with broad substratespecificity. Catalyzes the reduction of a wide variety of carbonylcompounds including quinones, prostaglandins, menadione, plusvarious xenobiotics. Catalyzes the reduction of the antitumoranthracyclines doxorubicin and daunorubicin to the cardiotoxiccompounds doxorubicinol and daunorubicinol. Can convertprostaglandin E2 to prostaglandin F2-alpha. Can …	1.54
113	PK	P16152	2PFG_2	Carbonyl reductase [NADPH] 1	CBR1	NADPH-dependent reductase with broad substratespecificity. Catalyzes the reduction of a wide variety of carbonylcompounds including quinones, prostaglandins, menadione, plusvarious xenobiotics. Catalyzes the reduction of the antitumoranthracyclines doxorubicin and daunorubicin to the cardiotoxiccompounds doxorubicinol and daunorubicinol. Can convertprostaglandin E2 to prostaglandin F2-alpha. Can …	1.54
114	PK	P11245	2PFR	Arylamine N-acetyltransferase 2	NAT2	Participates in the detoxification of a plethora ofhydrazine and arylamine drugs. Catalyzes the N- or O-acetylationof various arylamine and heterocyclic amine substrates and is ableto bioactivate several known carcinogens.	1.92
115	PK	P18440	2PQT	Arylamine N-acetyltransferase 1	NAT1	Participates in the detoxification of a plethora ofhydrazine and arylamine drugs. Catalyzes the N- or O-acetylationof various arylamine and heterocyclic amine substrates and is ableto bioactivate several known carcinogens.	1.78
116	PK	P04035	2Q6B	3-hydroxy-3-methylglutaryl-coenzyme A reductase	HMGCR	Transmembrane glycoprotein that is the rate-limitingenzyme in cholesterol biosynthesis as well as in the biosynthesisof nonsterol isoprenoids that are essential for normal cellfunction including ubiquinone and geranylgeranyl proteins.	2
117	PK	P04035	2Q6B_2	3-hydroxy-3-methylglutaryl-coenzyme A reductase	HMGCR	Transmembrane glycoprotein that is the rate-limitingenzyme in cholesterol biosynthesis as well as in the biosynthesisof nonsterol isoprenoids that are essential for normal cellfunction including ubiquinone and geranylgeranyl proteins.	2
118	PK	Q9UQ90	2QZ4	Paraplegin	SPG7	Putative ATP-dependent zinc metalloprotease.	2.22
119	PK	P04035	2R4F	3-hydroxy-3-methylglutaryl-coenzyme A reductase	HMGCR	Transmembrane glycoprotein that is the rate-limitingenzyme in cholesterol biosynthesis as well as in the biosynthesisof nonsterol isoprenoids that are essential for normal cellfunction including ubiquinone and geranylgeranyl proteins.	1.7
120	PK	Q6IMI6	2REO	Sulfotransferase 1C3	SULT1C3	Sulfotransferase that utilizes 3'-phospho-5'-adenylylsulfate (PAPS) as sulfonate donor and has low sulphotransferaseactivity towards various substrates with alcohol groups (invitro). May catalyze the sulfate conjugation of xenobioticcompounds and endogenous substrates.	2.65
121	PK	P27338	2V5Z	Amine oxidase [flavin-containing] B	MAOB	Catalyzes the oxidative deamination of biogenic andxenobiotic amines and has important functions in the metabolism ofneuroactive and vasoactive amines in the central nervous systemand peripheral tissues. MAOB preferentially degrades benzylamineand phenylethylamine.	1.6
122	PK	P27338	2V5Z_2	Amine oxidase [flavin-containing] B	MAOB	Catalyzes the oxidative deamination of biogenic andxenobiotic amines and has important functions in the metabolism ofneuroactive and vasoactive amines in the central nervous systemand peripheral tissues. MAOB preferentially degrades benzylamineand phenylethylamine.	1.6
123	PK	P09210	2VCT	Glutathione S-transferase A2	GSTA2	Conjugation of reduced glutathione to a wide number ofexogenous and endogenous hydrophobic electrophiles.	2.1
124	PK	Q16772	2VCV	Glutathione S-transferase A3	GSTA3	Conjugation of reduced glutathione to a wide number ofexogenous and endogenous hydrophobic electrophiles. Catalyzesisomerization reactions that contribute to the biosynthesis ofsteroid hormones. Efficiently catalyze obligatory double-bondisomerizations of delta(5)-androstene-3,17-dione and delta(5)-pregnene-3,20-dione, precursors to testosterone and progesterone,respectively.	1.8
125	PK	Q16772	2VCV_2	Glutathione S-transferase A3	GSTA3	Conjugation of reduced glutathione to a wide number ofexogenous and endogenous hydrophobic electrophiles. Catalyzesisomerization reactions that contribute to the biosynthesis ofsteroid hormones. Efficiently catalyze obligatory double-bondisomerizations of delta(5)-androstene-3,17-dione and delta(5)-pregnene-3,20-dione, precursors to testosterone and progesterone,respectively.	1.8
126	PK	P51649	2W8Q	Succinate-semialdehyde dehydrogenase, mitochondrial	ALDH5A1	Catalyzes one step in the degradation of the inhibitoryneurotransmitter gamma-aminobutyric acid (GABA).	2.4
127	PK	P09210	2WJU	Glutathione S-transferase A2	GSTA2	Conjugation of reduced glutathione to a wide number ofexogenous and endogenous hydrophobic electrophiles.	2.3
128	PK	P27338	2XFN	Amine oxidase [flavin-containing] B	MAOB	Catalyzes the oxidative deamination of biogenic andxenobiotic amines and has important functions in the metabolism ofneuroactive and vasoactive amines in the central nervous systemand peripheral tissues. MAOB preferentially degrades benzylamineand phenylethylamine.	1.6
129	PK	P27338	2XFN_2	Amine oxidase [flavin-containing] B	MAOB	Catalyzes the oxidative deamination of biogenic andxenobiotic amines and has important functions in the metabolism ofneuroactive and vasoactive amines in the central nervous systemand peripheral tissues. MAOB preferentially degrades benzylamineand phenylethylamine.	1.6
130	PK	P05543	2XN6	Thyroxine-binding globulin	SERPINA7	Major thyroid hormone transport protein in serum.	1.29
131	PK	P05543	2XN6_2	Thyroxine-binding globulin	SERPINA7	Major thyroid hormone transport protein in serum.	1.29
132	PK	P05543	2XN7	Thyroxine-binding globulin	SERPINA7	Major thyroid hormone transport protein in serum.	1.43
133	PK	P05543	2XN7_2	Thyroxine-binding globulin	SERPINA7	Major thyroid hormone transport protein in serum.	1.43
134	PK	O43704	2Z5F	Sulfotransferase family cytosolic 1B member 1	SULT1B1	Sulfotransferase that utilizes 3'-phospho-5'-adenylylsulfate (PAPS) as sulfonate donor to catalyze the sulfateconjugation of many hormones, neurotransmitters, drugs andxenobiotic compounds. Sulfonation increases the water solubilityof most compounds, and therefore their renal excretion, but it canalso result in bioactivation to form active metabolites. Sulfatesdopamine, small phenols such as 1-na…	2.1
135	PK	P21397	2Z5X	Amine oxidase [flavin-containing] A	MAOA	Catalyzes the oxidative deamination of biogenic andxenobiotic amines and has important functions in the metabolism ofneuroactive and vasoactive amines in the central nervous systemand peripheral tissues. MAOA preferentially oxidizes biogenicamines such as 5-hydroxytryptamine (5-HT), norepinephrine andepinephrine.	2.2
136	PK	P21397	2Z5X_2	Amine oxidase [flavin-containing] A	MAOA	Catalyzes the oxidative deamination of biogenic andxenobiotic amines and has important functions in the metabolism ofneuroactive and vasoactive amines in the central nervous systemand peripheral tissues. MAOA preferentially oxidizes biogenicamines such as 5-hydroxytryptamine (5-HT), norepinephrine andepinephrine.	2.2
137	PK	P21397	2Z5Y	Amine oxidase [flavin-containing] A	MAOA	Catalyzes the oxidative deamination of biogenic andxenobiotic amines and has important functions in the metabolism ofneuroactive and vasoactive amines in the central nervous systemand peripheral tissues. MAOA preferentially oxidizes biogenicamines such as 5-hydroxytryptamine (5-HT), norepinephrine andepinephrine.	2.17
138	PK	P21397	2Z5Y_2	Amine oxidase [flavin-containing] A	MAOA	Catalyzes the oxidative deamination of biogenic andxenobiotic amines and has important functions in the metabolism ofneuroactive and vasoactive amines in the central nervous systemand peripheral tissues. MAOA preferentially oxidizes biogenicamines such as 5-hydroxytryptamine (5-HT), norepinephrine andepinephrine.	2.17
139	PK	P27707	2ZI5	Deoxycytidine kinase	DCK	Required for the phosphorylation of thedeoxyribonucleosides deoxycytidine (dC), deoxyguanosine (dG) anddeoxyadenosine (dA). Has broad substrate specificity, and does notdisplay selectivity based on the chirality of the substrate. It isalso an essential enzyme for the phosphorylation of numerousnucleoside analogs widely employed as antiviral andchemotherapeutic agents.	1.77
140	PK	P27707	2ZI5_2	Deoxycytidine kinase	DCK	Required for the phosphorylation of thedeoxyribonucleosides deoxycytidine (dC), deoxyguanosine (dG) anddeoxyadenosine (dA). Has broad substrate specificity, and does notdisplay selectivity based on the chirality of the substrate. It isalso an essential enzyme for the phosphorylation of numerousnucleoside analogs widely employed as antiviral andchemotherapeutic agents.	1.77
141	PK	Q07869	2ZNN	Peroxisome proliferator-activated receptor alpha	PPARA	Ligand-activated transcription factor. Key regulator oflipid metabolism. Activated by the endogenous ligand 1-palmitoyl-2-oleoyl-sn-glycerol-3-phosphocholine (16:0/18:1-GPC). Activatedby oleylethanolamide, a naturally occurring lipid that regulatessatiety (By similarity). Receptor for peroxisome proliferatorssuch as hypolipidemic drugs and fatty acids. Regulates theperoxisomal beta-oxidation path…	2.01
142	PK	P02768	3A73	Serum albumin	ALB	Serum albumin, the main protein of plasma, has a goodbinding capacity for water, Ca(2+), Na(+), K(+), fatty acids,hormones, bilirubin and drugs. Its main function is the regulationof the colloidal osmotic pressure of blood. Major zinc transporterin plasma, typically binds about 80% of all plasma zinc.	2.19
143	PK	P02768	3A73_2	Serum albumin	ALB	Serum albumin, the main protein of plasma, has a goodbinding capacity for water, Ca(2+), Na(+), K(+), fatty acids,hormones, bilirubin and drugs. Its main function is the regulationof the colloidal osmotic pressure of blood. Major zinc transporterin plasma, typically binds about 80% of all plasma zinc.	2.19
144	PK	P02768	3A73_3	Serum albumin	ALB	Serum albumin, the main protein of plasma, has a goodbinding capacity for water, Ca(2+), Na(+), K(+), fatty acids,hormones, bilirubin and drugs. Its main function is the regulationof the colloidal osmotic pressure of blood. Major zinc transporterin plasma, typically binds about 80% of all plasma zinc.	2.19
145	PK	P02768	3A73_4	Serum albumin	ALB	Serum albumin, the main protein of plasma, has a goodbinding capacity for water, Ca(2+), Na(+), K(+), fatty acids,hormones, bilirubin and drugs. Its main function is the regulationof the colloidal osmotic pressure of blood. Major zinc transporterin plasma, typically binds about 80% of all plasma zinc.	2.19
146	PK	P02768	3A73_5	Serum albumin	ALB	Serum albumin, the main protein of plasma, has a goodbinding capacity for water, Ca(2+), Na(+), K(+), fatty acids,hormones, bilirubin and drugs. Its main function is the regulationof the colloidal osmotic pressure of blood. Major zinc transporterin plasma, typically binds about 80% of all plasma zinc.	2.19
147	PK	P02768	3A73_6	Serum albumin	ALB	Serum albumin, the main protein of plasma, has a goodbinding capacity for water, Ca(2+), Na(+), K(+), fatty acids,hormones, bilirubin and drugs. Its main function is the regulationof the colloidal osmotic pressure of blood. Major zinc transporterin plasma, typically binds about 80% of all plasma zinc.	2.19
148	PK	P02768	3A73_7	Serum albumin	ALB	Serum albumin, the main protein of plasma, has a goodbinding capacity for water, Ca(2+), Na(+), K(+), fatty acids,hormones, bilirubin and drugs. Its main function is the regulationof the colloidal osmotic pressure of blood. Major zinc transporterin plasma, typically binds about 80% of all plasma zinc.	2.19
149	PK	P02768	3A73_8	Serum albumin	ALB	Serum albumin, the main protein of plasma, has a goodbinding capacity for water, Ca(2+), Na(+), K(+), fatty acids,hormones, bilirubin and drugs. Its main function is the regulationof the colloidal osmotic pressure of blood. Major zinc transporterin plasma, typically binds about 80% of all plasma zinc.	2.19
150	PK	P21964	3A7E	Catechol O-methyltransferase	COMT	Catalyzes the O-methylation, and thereby theinactivation, of catecholamine neurotransmitters and catecholhormones. Also shortens the biological half-lives of certainneuroactive drugs, like L-DOPA, alpha-methyl DOPA andisoproterenol.	2.8
151	PK	P21964	3A7E_2	Catechol O-methyltransferase	COMT	Catalyzes the O-methylation, and thereby theinactivation, of catecholamine neurotransmitters and catecholhormones. Also shortens the biological half-lives of certainneuroactive drugs, like L-DOPA, alpha-methyl DOPA andisoproterenol.	2.8
152	PK	P34913	3ANS	Bifunctional epoxide hydrolase 2	EPHX2	Bifunctional enzyme. The C-terminal domain has epoxidehydrolase activity and acts on epoxides (alkene oxides, oxiranes)and arene oxides. Plays a role in xenobiotic metabolism bydegrading potentially toxic epoxides. Also determines steady-statelevels of physiological mediators. The N-terminal domain has lipidphosphatase activity, with the highest activity towards threo-9,10-phosphonooxy-hydroxy-oc…	1.98
153	PK	P19652	3APU	Alpha-1-acid glycoprotein 2	ORM2	Functions as transport protein in the blood stream.Binds various hydrophobic ligands in the interior of its beta-barrel domain. Also binds synthetic drugs and influences theirdistribution and availability. Appears to function in modulatingthe activity of the immune system during the acute-phase reaction.	2.1
154	PK	P19652	3APV	Alpha-1-acid glycoprotein 2	ORM2	Functions as transport protein in the blood stream.Binds various hydrophobic ligands in the interior of its beta-barrel domain. Also binds synthetic drugs and influences theirdistribution and availability. Appears to function in modulatingthe activity of the immune system during the acute-phase reaction.	2.15
155	PK	P19652	3APW	Alpha-1-acid glycoprotein 2	ORM2	Functions as transport protein in the blood stream.Binds various hydrophobic ligands in the interior of its beta-barrel domain. Also binds synthetic drugs and influences theirdistribution and availability. Appears to function in modulatingthe activity of the immune system during the acute-phase reaction.	2.2
156	PK	P37231	3B1M	Peroxisome proliferator-activated receptor gamma	PPARG	Receptor that binds peroxisome proliferators such ashypolipidemic drugs and fatty acids. Once activated by a ligand,the receptor binds to a promoter element in the gene for acyl-CoAoxidase and activates its transcription. It therefore controls theperoxisomal beta-oxidation pathway of fatty acids. Key regulatorof adipocyte differentiation and glucose homeostasis. Acts as acritical regulator of gut…	1.6
157	PK	O00338	3BFX	Sulfotransferase 1C2	SULT1C2	Sulfotransferase that utilizes 3'-phospho-5'-adenylylsulfate (PAPS) as sulfonate donor to catalyze the sulfateconjugation of drugs, xenobiotic compounds, hormones, andneurotransmitters. May be involved in the activation ofcarcinogenic hyroxylamines. Shows activity towards p-nitrophenoland N-hydroxy-2-acetylamino-fluorene (N-OH-2AAF).	1.8
158	PK	P16152	3BHJ	Carbonyl reductase [NADPH] 1	CBR1	NADPH-dependent reductase with broad substratespecificity. Catalyzes the reduction of a wide variety of carbonylcompounds including quinones, prostaglandins, menadione, plusvarious xenobiotics. Catalyzes the reduction of the antitumoranthracyclines doxorubicin and daunorubicin to the cardiotoxiccompounds doxorubicinol and daunorubicinol. Can convertprostaglandin E2 to prostaglandin F2-alpha. Can …	1.77
159	PK	P16152	3BHJ_2	Carbonyl reductase [NADPH] 1	CBR1	NADPH-dependent reductase with broad substratespecificity. Catalyzes the reduction of a wide variety of carbonylcompounds including quinones, prostaglandins, menadione, plusvarious xenobiotics. Catalyzes the reduction of the antitumoranthracyclines doxorubicin and daunorubicin to the cardiotoxiccompounds doxorubicinol and daunorubicinol. Can convertprostaglandin E2 to prostaglandin F2-alpha. Can …	1.77
160	PK	P16152	3BHJ_3	Carbonyl reductase [NADPH] 1	CBR1	NADPH-dependent reductase with broad substratespecificity. Catalyzes the reduction of a wide variety of carbonylcompounds including quinones, prostaglandins, menadione, plusvarious xenobiotics. Catalyzes the reduction of the antitumoranthracyclines doxorubicin and daunorubicin to the cardiotoxiccompounds doxorubicinol and daunorubicinol. Can convertprostaglandin E2 to prostaglandin F2-alpha. Can …	1.77
161	PK	P21964	3BWM	Catechol O-methyltransferase	COMT	Catalyzes the O-methylation, and thereby theinactivation, of catecholamine neurotransmitters and catecholhormones. Also shortens the biological half-lives of certainneuroactive drugs, like L-DOPA, alpha-methyl DOPA andisoproterenol.	1.98
162	PK	P21964	3BWM_2	Catechol O-methyltransferase	COMT	Catalyzes the O-methylation, and thereby theinactivation, of catecholamine neurotransmitters and catecholhormones. Also shortens the biological half-lives of certainneuroactive drugs, like L-DOPA, alpha-methyl DOPA andisoproterenol.	1.98
163	PK	P21964	3BWY	Catechol O-methyltransferase	COMT	Catalyzes the O-methylation, and thereby theinactivation, of catecholamine neurotransmitters and catecholhormones. Also shortens the biological half-lives of certainneuroactive drugs, like L-DOPA, alpha-methyl DOPA andisoproterenol.	1.3
164	PK	P21964	3BWY_2	Catechol O-methyltransferase	COMT	Catalyzes the O-methylation, and thereby theinactivation, of catecholamine neurotransmitters and catecholhormones. Also shortens the biological half-lives of certainneuroactive drugs, like L-DOPA, alpha-methyl DOPA andisoproterenol.	1.3
165	PK	P04035	3CCZ	3-hydroxy-3-methylglutaryl-coenzyme A reductase	HMGCR	Transmembrane glycoprotein that is the rate-limitingenzyme in cholesterol biosynthesis as well as in the biosynthesisof nonsterol isoprenoids that are essential for normal cellfunction including ubiquinone and geranylgeranyl proteins.	1.7
166	PK	Q9UBP6	3CKK	tRNA (guanine-N(7)-)-methyltransferase	METTL1	Catalyzes the formation of N(7)-methylguanine atposition 46 (m7G46) in tRNA.	1.55
167	PK	O43704	3CKL	Sulfotransferase family cytosolic 1B member 1	SULT1B1	Sulfotransferase that utilizes 3'-phospho-5'-adenylylsulfate (PAPS) as sulfonate donor to catalyze the sulfateconjugation of many hormones, neurotransmitters, drugs andxenobiotic compounds. Sulfonation increases the water solubilityof most compounds, and therefore their renal excretion, but it canalso result in bioactivation to form active metabolites. Sulfatesdopamine, small phenols such as 1-na…	2
168	PK	O43704	3CKL_2	Sulfotransferase family cytosolic 1B member 1	SULT1B1	Sulfotransferase that utilizes 3'-phospho-5'-adenylylsulfate (PAPS) as sulfonate donor to catalyze the sulfateconjugation of many hormones, neurotransmitters, drugs andxenobiotic compounds. Sulfonation increases the water solubilityof most compounds, and therefore their renal excretion, but it canalso result in bioactivation to form active metabolites. Sulfatesdopamine, small phenols such as 1-na…	2
169	PK	P08319	3COS	Alcohol dehydrogenase 4	ADH4		2.1
170	PK	P09211	3CSH	Glutathione S-transferase P	GSTP1	Conjugation of reduced glutathione to a wide number ofexogenous and endogenous hydrophobic electrophiles. Regulatesnegatively CDK5 activity via p25/p35 translocation to preventneurodegeneration.	1.55
171	PK	P09211	3CSH_2	Glutathione S-transferase P	GSTP1	Conjugation of reduced glutathione to a wide number ofexogenous and endogenous hydrophobic electrophiles. Regulatesnegatively CDK5 activity via p25/p35 translocation to preventneurodegeneration.	1.55
172	PK	P04150	3E7C	Glucocorticoid receptor	NR3C1	Receptor for glucocorticoids (GC). Has a dual mode ofaction: as a transcription factor that binds to glucocorticoidresponse elements (GRE) and as a modulator of other transcriptionfactors. Affects inflammatory responses, cellular proliferationand differentiation in target tissues. Could act as a coactivatorfor STAT5-dependent transcription upon growth hormone (GH)stimulation and could reveal an e…	2.15
173	PK	Q06520	3F3Y	Bile salt sulfotransferase	SULT2A1	Sulfotransferase that utilizes 3'-phospho-5'-adenylylsulfate (PAPS) as sulfonate donor to catalyze the sulfonation ofsteroids and bile acids in the liver and adrenal glands.	2.2
174	PK	Q06520	3F3Y_2	Bile salt sulfotransferase	SULT2A1	Sulfotransferase that utilizes 3'-phospho-5'-adenylylsulfate (PAPS) as sulfonate donor to catalyze the sulfonation ofsteroids and bile acids in the liver and adrenal glands.	2.2
175	PK	Q16773	3FVS	Kynurenine--oxoglutarate transaminase 1	CCBL1	Catalyzes the irreversible transamination of the L-tryptophan metabolite L-kynurenine to form kynurenic acid (KA).Metabolizes the cysteine conjugates of certain halogenated alkenesand alkanes to form reactive metabolites. Catalyzes the beta-elimination of S-conjugates and Se-conjugates of L-(seleno)cysteine, resulting in the cleavage of the C-S or C-Sebond.	1.5
176	PK	Q16773	3FVU	Kynurenine--oxoglutarate transaminase 1	CCBL1	Catalyzes the irreversible transamination of the L-tryptophan metabolite L-kynurenine to form kynurenic acid (KA).Metabolizes the cysteine conjugates of certain halogenated alkenesand alkanes to form reactive metabolites. Catalyzes the beta-elimination of S-conjugates and Se-conjugates of L-(seleno)cysteine, resulting in the cleavage of the C-S or C-Sebond.	1.55
177	PK	Q16773	3FVU_2	Kynurenine--oxoglutarate transaminase 1	CCBL1	Catalyzes the irreversible transamination of the L-tryptophan metabolite L-kynurenine to form kynurenic acid (KA).Metabolizes the cysteine conjugates of certain halogenated alkenesand alkanes to form reactive metabolites. Catalyzes the beta-elimination of S-conjugates and Se-conjugates of L-(seleno)cysteine, resulting in the cleavage of the C-S or C-Sebond.	1.55
178	PK	Q16773	3FVX	Kynurenine--oxoglutarate transaminase 1	CCBL1	Catalyzes the irreversible transamination of the L-tryptophan metabolite L-kynurenine to form kynurenic acid (KA).Metabolizes the cysteine conjugates of certain halogenated alkenesand alkanes to form reactive metabolites. Catalyzes the beta-elimination of S-conjugates and Se-conjugates of L-(seleno)cysteine, resulting in the cleavage of the C-S or C-Sebond.	1.5
179	PK	Q16773	3FVX_2	Kynurenine--oxoglutarate transaminase 1	CCBL1	Catalyzes the irreversible transamination of the L-tryptophan metabolite L-kynurenine to form kynurenic acid (KA).Metabolizes the cysteine conjugates of certain halogenated alkenesand alkanes to form reactive metabolites. Catalyzes the beta-elimination of S-conjugates and Se-conjugates of L-(seleno)cysteine, resulting in the cleavage of the C-S or C-Sebond.	1.5
180	PK	P09211	3GUS	Glutathione S-transferase P	GSTP1	Conjugation of reduced glutathione to a wide number ofexogenous and endogenous hydrophobic electrophiles. Regulatesnegatively CDK5 activity via p25/p35 translocation to preventneurodegeneration.	1.53
181	PK	P09211	3GUS_2	Glutathione S-transferase P	GSTP1	Conjugation of reduced glutathione to a wide number ofexogenous and endogenous hydrophobic electrophiles. Regulatesnegatively CDK5 activity via p25/p35 translocation to preventneurodegeneration.	1.53
182	PK	Q03181	3GZ9	Peroxisome proliferator-activated receptor delta	PPARD	Ligand-activated transcription factor. Receptor thatbinds peroxisome proliferators such as hypolipidemic drugs andfatty acids. Has a preference for poly-unsaturated fatty acids,such as gamma-linoleic acid and eicosapentanoic acid. Onceactivated by a ligand, the receptor binds to promoter elements oftarget genes. Regulates the peroxisomal beta-oxidation pathway offatty acids. Functions as transcri…	2
183	PK	P27540	3H82	Aryl hydrocarbon receptor nuclear translocator	ARNT	Required for activity of the Ah (dioxin) receptor. Thisprotein is required for the ligand-binding subunit to translocatefrom the cytosol to the nucleus after ligand binding. The complexthen initiates transcription of genes involved in the activationof PAH procarcinogens. The heterodimer with HIF1A or EPAS1/HIF2Afunctions as a transcriptional regulator of the adaptive responseto hypoxia.	1.5
184	PK	P19801	3HI7	Amiloride-sensitive amine oxidase [copper-containing]	ABP1	Catalyzes the degradation of compounds such asputrescine, histamine, spermine, and spermidine, substancesinvolved in allergic and immune responses, cell proliferation,tissue differentiation, tumor formation, and possibly apoptosis.Placental DAO is thought to play a role in the regulation of thefemale reproductive function.	1.8
185	PK	P19801	3HIG	Amiloride-sensitive amine oxidase [copper-containing]	ABP1	Catalyzes the degradation of compounds such asputrescine, histamine, spermine, and spermidine, substancesinvolved in allergic and immune responses, cell proliferation,tissue differentiation, tumor formation, and possibly apoptosis.Placental DAO is thought to play a role in the regulation of thefemale reproductive function.	2.09
186	PK	P19801	3HIG_2	Amiloride-sensitive amine oxidase [copper-containing]	ABP1	Catalyzes the degradation of compounds such asputrescine, histamine, spermine, and spermidine, substancesinvolved in allergic and immune responses, cell proliferation,tissue differentiation, tumor formation, and possibly apoptosis.Placental DAO is thought to play a role in the regulation of thefemale reproductive function.	2.09
187	PK	O75469	3HVL	Nuclear receptor subfamily 1 group I member 2	NR1I2	Nuclear receptor that binds and is activated by varietyof endogenous and xenobiotic compounds. Transcription factor thatactivates the transcription of multiple genes involved in themetabolism and secretion of potentially harmful xenobiotics, drugsand endogenous compounds. Activated by the antibiotic rifampicinand various plant metabolites, such as hyperforin, guggulipid,colupulone, and isoflavone…	2.1
188	PK	P34913	3I28	Bifunctional epoxide hydrolase 2	EPHX2	Bifunctional enzyme. The C-terminal domain has epoxidehydrolase activity and acts on epoxides (alkene oxides, oxiranes)and arene oxides. Plays a role in xenobiotic metabolism bydegrading potentially toxic epoxides. Also determines steady-statelevels of physiological mediators. The N-terminal domain has lipidphosphatase activity, with the highest activity towards threo-9,10-phosphonooxy-hydroxy-oc…	1.95
189	PK	O15217	3IK7	Glutathione S-transferase A4	GSTA4	Conjugation of reduced glutathione to a wide number ofexogenous and endogenous hydrophobic electrophiles. This isozymehas a high catalytic efficiency with 4-hydroxyalkenals such as 4-hydroxynonenal (4-HNE).	1.97
190	PK	P05091	3INJ	Aldehyde dehydrogenase, mitochondrial	ALDH2		1.69
191	PK	P04150	3K22	Glucocorticoid receptor	NR3C1	Receptor for glucocorticoids (GC). Has a dual mode ofaction: as a transcription factor that binds to glucocorticoidresponse elements (GRE) and as a modulator of other transcriptionfactors. Affects inflammatory responses, cellular proliferationand differentiation in target tissues. Could act as a coactivatorfor STAT5-dependent transcription upon growth hormone (GH)stimulation and could reveal an e…	2.1
192	PK	P04150	3K22_2	Glucocorticoid receptor	NR3C1	Receptor for glucocorticoids (GC). Has a dual mode ofaction: as a transcription factor that binds to glucocorticoidresponse elements (GRE) and as a modulator of other transcriptionfactors. Affects inflammatory responses, cellular proliferationand differentiation in target tissues. Could act as a coactivatorfor STAT5-dependent transcription upon growth hormone (GH)stimulation and could reveal an e…	2.1
193	PK	Q07869	3KDU	Peroxisome proliferator-activated receptor alpha	PPARA	Ligand-activated transcription factor. Key regulator oflipid metabolism. Activated by the endogenous ligand 1-palmitoyl-2-oleoyl-sn-glycerol-3-phosphocholine (16:0/18:1-GPC). Activatedby oleylethanolamide, a naturally occurring lipid that regulatessatiety (By similarity). Receptor for peroxisome proliferatorssuch as hypolipidemic drugs and fatty acids. Regulates theperoxisomal beta-oxidation path…	2.07
194	PK	P02763	3KQ0	Alpha-1-acid glycoprotein 1	ORM1	Functions as transport protein in the blood stream.Binds various ligands in the interior of its beta-barrel domain.Also binds synthetic drugs and influences their distribution andavailability in the body. Appears to function in modulating theactivity of the immune system during the acute-phase reaction.	1.8
195	PK	P11086	3KQS	Phenylethanolamine N-methyltransferase	PNMT	Converts noradrenaline to adrenaline.	2
196	PK	P11086	3KQS_2	Phenylethanolamine N-methyltransferase	PNMT	Converts noradrenaline to adrenaline.	2
197	PK	P08263	3KTL	Glutathione S-transferase A1	GSTA1	Conjugation of reduced glutathione to a wide number ofexogenous and endogenous hydrophobic electrophiles.	1.75
198	PK	P78417	3LFL	Glutathione S-transferase omega-1	GSTO1	Exhibits glutathione-dependent thiol transferase anddehydroascorbate reductase activities. Has S-(phenacyl)glutathionereductase activity. Has also glutathione S-transferase activity.Participates in the biotransformation of inorganic arsenic andreduces monomethylarsonic acid (MMA) and dimethylarsonic acid.	2.1
199	PK	P19801	3MPH	Amiloride-sensitive amine oxidase [copper-containing]	ABP1	Catalyzes the degradation of compounds such asputrescine, histamine, spermine, and spermidine, substancesinvolved in allergic and immune responses, cell proliferation,tissue differentiation, tumor formation, and possibly apoptosis.Placental DAO is thought to play a role in the regulation of thefemale reproductive function.	2.05
200	PK	P05091	3N80	Aldehyde dehydrogenase, mitochondrial	ALDH2		1.5
201	PK	Q9NP58	3NH9	ATP-binding cassette sub-family B member 6, mitochondrial	ABCB6	Binds heme and porphyrins and functions in their ATP-dependent uptake into the mitochondria. Plays a crucial role inheme synthesis.	2.1
202	PK	Q9NP58	3NHA	ATP-binding cassette sub-family B member 6, mitochondrial	ABCB6	Binds heme and porphyrins and functions in their ATP-dependent uptake into the mitochondria. Plays a crucial role inheme synthesis.	2.1
203	PK	Q14353	3ORH	Guanidinoacetate N-methyltransferase	GAMT		1.86
204	PK	Q9H4Y5	3Q19	Glutathione S-transferase omega-2	GSTO2	Exhibits glutathione-dependent thiol transferaseactivity. Has high dehydroascorbate reductase activity and maycontribute to the recycling of ascorbic acid. Participates in thebiotransformation of inorganic arsenic and reducesmonomethylarsonic acid (MMA).	1.9
205	PK	Q9H4Y5	3QAG	Glutathione S-transferase omega-2	GSTO2	Exhibits glutathione-dependent thiol transferaseactivity. Has high dehydroascorbate reductase activity and maycontribute to the recycling of ascorbic acid. Participates in thebiotransformation of inorganic arsenic and reducesmonomethylarsonic acid (MMA).	2
206	PK	P16435	3QE2	NADPH--cytochrome P450 reductase	POR	This enzyme is required for electron transfer from NADPto cytochrome P450 in microsomes. It can also provide electrontransfer to heme oxygenase and cytochrome B5.	1.75
207	PK	P16435	3QE2_2	NADPH--cytochrome P450 reductase	POR	This enzyme is required for electron transfer from NADPto cytochrome P450 in microsomes. It can also provide electrontransfer to heme oxygenase and cytochrome B5.	1.75
208	PK	P16435	3QE2_3	NADPH--cytochrome P450 reductase	POR	This enzyme is required for electron transfer from NADPto cytochrome P450 in microsomes. It can also provide electrontransfer to heme oxygenase and cytochrome B5.	1.75
209	PK	P16435	3QFS	NADPH--cytochrome P450 reductase	POR	This enzyme is required for electron transfer from NADPto cytochrome P450 in microsomes. It can also provide electrontransfer to heme oxygenase and cytochrome B5.	1.4
210	PK	P16435	3QFS_2	NADPH--cytochrome P450 reductase	POR	This enzyme is required for electron transfer from NADPto cytochrome P450 in microsomes. It can also provide electrontransfer to heme oxygenase and cytochrome B5.	1.4
211	PK	P16435	3QFT	NADPH--cytochrome P450 reductase	POR	This enzyme is required for electron transfer from NADPto cytochrome P450 in microsomes. It can also provide electrontransfer to heme oxygenase and cytochrome B5.	1.4
212	PK	P16435	3QFT_2	NADPH--cytochrome P450 reductase	POR	This enzyme is required for electron transfer from NADPto cytochrome P450 in microsomes. It can also provide electrontransfer to heme oxygenase and cytochrome B5.	1.4
213	PK	P11766	3QJ5	Alcohol dehydrogenase class-3	ADH5	Class-III ADH is remarkably ineffective in oxidizingethanol, but it readily catalyzes the oxidation of long-chainprimary alcohols and the oxidation of S-(hydroxymethyl)glutathione.	1.9
214	PK	P11766	3QJ5_2	Alcohol dehydrogenase class-3	ADH5	Class-III ADH is remarkably ineffective in oxidizingethanol, but it readily catalyzes the oxidation of long-chainprimary alcohols and the oxidation of S-(hydroxymethyl)glutathione.	1.9
215	PK	P21549	3R9A	Serine--pyruvate aminotransferase	AGXT		2.35
216	PK	P40261	3ROD	Nicotinamide N-methyltransferase	NNMT	Catalyzes the N-methylation of nicotinamide and otherpyridines to form pyridinium ions. This activity is important forbiotransformation of many drugs and xenobiotic compounds.	2.72
217	PK	P40261	3ROD_2	Nicotinamide N-methyltransferase	NNMT	Catalyzes the N-methylation of nicotinamide and otherpyridines to form pyridinium ions. This activity is important forbiotransformation of many drugs and xenobiotic compounds.	2.72
218	PK	Q9Y2Q3	3RPN	Glutathione S-transferase kappa 1	GSTK1	Significant glutathione conjugating activity is foundonly with the model substrate, 1-chloro-2,4-dinitrobenzene (CDNB).	1.9
219	PK	P02768	3SQJ	Serum albumin	ALB	Serum albumin, the main protein of plasma, has a goodbinding capacity for water, Ca(2+), Na(+), K(+), fatty acids,hormones, bilirubin and drugs. Its main function is the regulationof the colloidal osmotic pressure of blood. Major zinc transporterin plasma, typically binds about 80% of all plasma zinc.	2.05
220	PK	P02768	3SQJ_2	Serum albumin	ALB	Serum albumin, the main protein of plasma, has a goodbinding capacity for water, Ca(2+), Na(+), K(+), fatty acids,hormones, bilirubin and drugs. Its main function is the regulationof the colloidal osmotic pressure of blood. Major zinc transporterin plasma, typically binds about 80% of all plasma zinc.	2.05
221	PK	P02768	3SQJ_3	Serum albumin	ALB	Serum albumin, the main protein of plasma, has a goodbinding capacity for water, Ca(2+), Na(+), K(+), fatty acids,hormones, bilirubin and drugs. Its main function is the regulationof the colloidal osmotic pressure of blood. Major zinc transporterin plasma, typically binds about 80% of all plasma zinc.	2.05
222	PK	P02768	3SQJ_4	Serum albumin	ALB	Serum albumin, the main protein of plasma, has a goodbinding capacity for water, Ca(2+), Na(+), K(+), fatty acids,hormones, bilirubin and drugs. Its main function is the regulationof the colloidal osmotic pressure of blood. Major zinc transporterin plasma, typically binds about 80% of all plasma zinc.	2.05
223	PK	P02768	3SQJ_5	Serum albumin	ALB	Serum albumin, the main protein of plasma, has a goodbinding capacity for water, Ca(2+), Na(+), K(+), fatty acids,hormones, bilirubin and drugs. Its main function is the regulationof the colloidal osmotic pressure of blood. Major zinc transporterin plasma, typically binds about 80% of all plasma zinc.	2.05
224	PK	P02768	3SQJ_6	Serum albumin	ALB	Serum albumin, the main protein of plasma, has a goodbinding capacity for water, Ca(2+), Na(+), K(+), fatty acids,hormones, bilirubin and drugs. Its main function is the regulationof the colloidal osmotic pressure of blood. Major zinc transporterin plasma, typically binds about 80% of all plasma zinc.	2.05
225	PK	P02768	3SQJ_7	Serum albumin	ALB	Serum albumin, the main protein of plasma, has a goodbinding capacity for water, Ca(2+), Na(+), K(+), fatty acids,hormones, bilirubin and drugs. Its main function is the regulationof the colloidal osmotic pressure of blood. Major zinc transporterin plasma, typically binds about 80% of all plasma zinc.	2.05
226	PK	P02768	3SQJ_8	Serum albumin	ALB	Serum albumin, the main protein of plasma, has a goodbinding capacity for water, Ca(2+), Na(+), K(+), fatty acids,hormones, bilirubin and drugs. Its main function is the regulationof the colloidal osmotic pressure of blood. Major zinc transporterin plasma, typically binds about 80% of all plasma zinc.	2.05
227	PK	P30838	3SZB	Aldehyde dehydrogenase, dimeric NADP-preferring	ALDH3A1	ALDHs play a major role in the detoxification ofalcohol-derived acetaldehyde. They are involved in the metabolismof corticosteroids, biogenic amines, neurotransmitters, and lipidperoxidation. This protein preferentially oxidizes aromaticaldehyde substrates. It may play a role in the oxidation of toxicaldehydes.	1.51
228	PK	P16083	3TEM	Ribosyldihydronicotinamide dehydrogenase [quinone]	NQO2	The enzyme apparently serves as a quinone reductase inconnection with conjugation reactions of hydroquinones involved indetoxification pathways as well as in biosynthetic processes suchas the vitamin K-dependent gamma-carboxylation of glutamateresidues in prothrombin synthesis.	1.45
229	PK	P16083	3TEM_2	Ribosyldihydronicotinamide dehydrogenase [quinone]	NQO2	The enzyme apparently serves as a quinone reductase inconnection with conjugation reactions of hydroquinones involved indetoxification pathways as well as in biosynthetic processes suchas the vitamin K-dependent gamma-carboxylation of glutamateresidues in prothrombin synthesis.	1.45
230	PK	Q03181	3TKM	Peroxisome proliferator-activated receptor delta	PPARD	Ligand-activated transcription factor. Receptor thatbinds peroxisome proliferators such as hypolipidemic drugs andfatty acids. Has a preference for poly-unsaturated fatty acids,such as gamma-linoleic acid and eicosapentanoic acid. Onceactivated by a ligand, the receptor binds to promoter elements oftarget genes. Regulates the peroxisomal beta-oxidation pathway offatty acids. Functions as transcri…	1.95
231	PK	P50225	3U3O	Sulfotransferase 1A1	SULT1A1	Sulfotransferase that utilizes 3'-phospho-5'-adenylylsulfate (PAPS) as sulfonate donor to catalyze the sulfateconjugation of catecholamines, phenolic drugs andneurotransmitters. Has also estrogen sulfotransferase activity.responsible for the sulfonation and activation of minoxidil. IsMediates the metabolic activation of carcinogenic N-hydroxyarylamines to DNA binding products and could so partici…	2
232	PK	P50225	3U3O_2	Sulfotransferase 1A1	SULT1A1	Sulfotransferase that utilizes 3'-phospho-5'-adenylylsulfate (PAPS) as sulfonate donor to catalyze the sulfateconjugation of catecholamines, phenolic drugs andneurotransmitters. Has also estrogen sulfotransferase activity.responsible for the sulfonation and activation of minoxidil. IsMediates the metabolic activation of carcinogenic N-hydroxyarylamines to DNA binding products and could so partici…	2
233	PK	P37231	3U9Q	Peroxisome proliferator-activated receptor gamma	PPARG	Receptor that binds peroxisome proliferators such ashypolipidemic drugs and fatty acids. Once activated by a ligand,the receptor binds to a promoter element in the gene for acyl-CoAoxidase and activates its transcription. It therefore controls theperoxisomal beta-oxidation pathway of fatty acids. Key regulatorof adipocyte differentiation and glucose homeostasis. Acts as acritical regulator of gut…	1.52
234	PK	P37231	3V9V	Peroxisome proliferator-activated receptor gamma	PPARG	Receptor that binds peroxisome proliferators such ashypolipidemic drugs and fatty acids. Once activated by a ligand,the receptor binds to a promoter element in the gene for acyl-CoAoxidase and activates its transcription. It therefore controls theperoxisomal beta-oxidation pathway of fatty acids. Key regulatorof adipocyte differentiation and glucose homeostasis. Acts as acritical regulator of gut…	1.6
235	PK	P78417	3VLN	Glutathione S-transferase omega-1	GSTO1	Exhibits glutathione-dependent thiol transferase anddehydroascorbate reductase activities. Has S-(phenacyl)glutathionereductase activity. Has also glutathione S-transferase activity.Participates in the biotransformation of inorganic arsenic andreduces monomethylarsonic acid (MMA) and dimethylarsonic acid.	1.7
236	PK	P09210	4ACS	Glutathione S-transferase A2	GSTA2	Conjugation of reduced glutathione to a wide number ofexogenous and endogenous hydrophobic electrophiles.	2.1
237	PK	Q9NRK6	4AYT	ATP-binding cassette sub-family B member 10, mitochondrial	ABCB10	May mediate critical mitochondrial transport functionsrelated to heme biosynthesis (By similarity).	2.85
238	PK	Q9NRK6	4AYW	ATP-binding cassette sub-family B member 10, mitochondrial	ABCB10	May mediate critical mitochondrial transport functionsrelated to heme biosynthesis (By similarity).	3.3
239	PK	Q9NRK6	4AYX	ATP-binding cassette sub-family B member 10, mitochondrial	ABCB10	May mediate critical mitochondrial transport functionsrelated to heme biosynthesis (By similarity).	2.9
240	PD	P60953	1A4R	Cell division control protein 42 homolog	CDC42	Plasma membrane-associated small GTPase which cyclesbetween an active GTP-bound and an inactive GDP-bound state. Inactive state binds to a variety of effector proteins to regulatecellular responses. Involved in epithelial cell polarizationprocesses. Regulates the bipolar attachment of spindlemicrotubules to kinetochores before chromosome congression inmetaphase. Plays a role in the extension and …	2.5
241	PD	P00750	1A5H	Tissue-type plasminogen activator	PLAT	Converts the abundant, but inactive, zymogen plasminogento plasmin by hydrolyzing a single Arg-Val bond in plasminogen. Bycontrolling plasmin-mediated proteolysis, it plays an importantrole in tissue remodeling and degradation, in cell migration andmany other physiopathological events. Plays a direct role infacilitating neuronal migration.	2.9
242	PD	P05121	1A7C	Plasminogen activator inhibitor 1	SERPINE1	Serine protease inhibitor. This inhibitor acts as 'bait'for tissue plasminogen activator, urokinase, protein C andmatriptase-3/TMPRSS7. Its rapid interaction with PLAT may functionas a major control point in the regulation of fibrinolysis.	1.95
243	PD	P01008	1AZX	Antithrombin-III	SERPINC1	Most important serine protease inhibitor in plasma thatregulates the blood coagulation cascade. AT-III inhibits thrombin,matriptase-3/TMPRSS7, as well as factors IXa, Xa and XIa. Itsinhibitory activity is greatly enhanced in the presence ofheparin.	2.9
244	PD	P00746	1BIO	Complement factor D	CFD	Factor D cleaves factor B when the latter is complexedwith factor C3b, activating the C3bbb complex, which then becomesthe C3 convertase of the alternate pathway. Its function ishomologous to that of C1s in the classical pathway.	1.5
245	PD	P00747	1CEA	Plasminogen	PLG	Plasmin dissolves the fibrin of blood clots and acts asa proteolytic factor in a variety of other processes includingembryonic development, tissue remodeling, tumor invasion, andinflammation. In ovulation, weakens the walls of the Graafianfollicle. It activates the urokinase-type plasminogen activator,collagenases and several complement zymogens, such as C1 and C5.Cleavage of fibronectin and lami…	2.06
246	PD	P01112	1CLU	GTPase HRas	HRAS	Ras proteins bind GDP/GTP and possess intrinsic GTPaseactivity.	1.7
247	PD	P60484	1D5R	Phosphatidylinositol 3,4,5-trisphosphate 3-phosphatase and dual-specificity protein phosphatase PTEN	PTEN	Tumor suppressor. Acts as a dual-specificity proteinphosphatase, dephosphorylating tyrosine-, serine- and threonine-phosphorylated proteins. Also acts as a lipid phosphatase,removing the phosphate in the D3 position of the inositol ringfrom phosphatidylinositol 3,4,5-trisphosphate,phosphatidylinositol 3,4-diphosphate, phosphatidylinositol 3-phosphate and inositol 1,3,4,5-tetrakisphosphate with or…	2.1
248	PD	P01834	1D6V	Ig kappa chain C region	IGKC		2
249	PD	P11473	1DB1	Vitamin D3 receptor	VDR	Nuclear hormone receptor. Transcription factor thatmediates the action of vitamin D3 by controlling the expression ofhormone sensitive genes. Regulates transcription of hormonesensitive genes via its association with the WINAC complex, achromatin-remodeling complex. Recruited to promoters via itsinteraction with the WINAC complex subunit BAZ1B/WSTF, whichmediates the interaction with acetylated h…	1.8
250	PD	P31948	1ELR	Stress-induced-phosphoprotein 1	STIP1	Mediates the association of the molecular chaperonesHSC70 and HSP90 (HSPCA and HSPCB).	1.9
251	PD	P37268	1EZF	Squalene synthase	FDFT1		2.15
252	PD	Q9UN19	1FAO	Dual adapter for phosphotyrosine and 3-phosphotyrosine and 3-phosphoinositide	DAPP1	May act as a B-cell-associated adapter that regulates B-cell antigen receptor (BCR)-signaling downstream of PI3K.	1.8
253	PD	P50542	1FCH	Peroxisomal targeting signal 1 receptor	PEX5	Binds to the C-terminal PTS1-type tripeptide peroxisomaltargeting signal (SKL-type) and plays an essential role inperoxisomal protein import.	2.2
254	PD	P13631	1FCY	Retinoic acid receptor gamma	RARG	Receptor for retinoic acid. Retinoic acid receptors bindas heterodimers to their target response elements in response totheir ligands, all-trans or 9-cis retinoic acid, and regulate geneexpression in various biological processes. The RAR/RXRheterodimers bind to the retinoic acid response elements (RARE)composed of tandem 5'-AGGTCA-3' sites known as DR1-DR5. In theabsence of ligand, acts mainly as…	1.3
255	PD	O15540	1FDQ	Fatty acid-binding protein, brain	FABP7	B-FABP could be involved in the transport of a so farunknown hydrophobic ligand with potential morphogenic activityduring CNS development. It is required for the establishment ofthe radial glial fiber system in developing brain, a system thatis necessary for the migration of immature neurons to establishcortical layers (By similarity).	2.1
256	PD	P62942	1FKB	Peptidyl-prolyl cis-trans isomerase FKBP1A	FKBP1A	Keeps in an inactive conformation TGFBR1, the TGF-betatype I serine/threonine kinase receptor, preventing TGF-betareceptor activation in absence of ligand. Recruites SMAD7 toACVR1B which prevents the association of SMAD2 and SMAD3 with theactivin receptor complex, thereby blocking the activin signal. Maymodulate the RYR1 calcium channel activity. PPIases accelerate thefolding of proteins. It cata…	1.7
257	PD	P19438	1FT4	Tumor necrosis factor receptor superfamily member 1A	TNFRSF1A	Receptor for TNFSF2/TNF-alpha and homotrimericTNFSF1/lymphotoxin-alpha. The adapter molecule FADD recruitscaspase-8 to the activated receptor. The resulting death-inducingsignaling complex (DISC) performs caspase-8 proteolytic activationwhich initiates the subsequent cascade of caspases (aspartate-specific cysteine proteases) mediating apoptosis. Contributes tothe induction of non-cytocidal TNF e…	2.9
258	PD	P01857	1GAF	Ig gamma-1 chain C region	IGHG1		1.95
259	PD	P07858	1GMY	Cathepsin B	CTSB	Thiol protease which is believed to participate inintracellular degradation and turnover of proteins. Has also beenimplicated in tumor invasion and metastasis.	1.9
260	PD	P06400	1GUX	Retinoblastoma-associated protein	RB1	Key regulator of entry into cell division that acts as atumor suppressor. Promotes G0-G1 transition when phosphorylated byCDK3/cyclin-C. Acts as a transcription repressor of E2F1 targetgenes. The underphosphorylated, active form of RB1 interacts withE2F1 and represses its transcription activity, leading to cellcycle arrest. Directly involved in heterochromatin formation bymaintaining overall chro…	1.85
261	PD	P23368	1GZ4	NAD-dependent malic enzyme, mitochondrial	ME2		2.2
262	PD	P08246	1H1B	Neutrophil elastase	ELANE	Modifies the functions of natural killer cells,monocytes and granulocytes. Inhibits C5a-dependent neutrophilenzyme release and chemotaxis.	2
263	PD	P12724	1H1H	Eosinophil cationic protein	RNASE3	Cytotoxin and helminthotoxin with low-efficiencyribonuclease activity. Possesses a wide variety of biologicalactivities. Exhibits antibacterial activity, including cytoplasmicmembrane depolarization of preferentially Gram-negative, but alsoGram-positive strains. Promotes E.coli outer membrane detachment,alteration of the overall cell shape and partial loss of cellcontent.	2
264	PD	Q09161	1H2T	Nuclear cap-binding protein subunit 1	NCBP1	Component of the cap-binding complex (CBC), which bindscotranscriptionally to the 5'-cap of pre-mRNAs and is involved invarious processes such as pre-mRNA splicing, translationregulation, nonsense-mediated mRNA decay, RNA-mediated genesilencing (RNAi) by microRNAs (miRNAs) and mRNA export. The CBCcomplex is involved in mRNA export from the nucleus via itsinteraction with ALYREF/THOC4/ALY, leading…	2.15
265	PD	P35030	1H4W	Trypsin-3	PRSS3	Digestive protease specialized for the degradation oftrypsin inhibitors. In the ileum, may be involved in defensinprocessing, including DEFA5.	1.7
266	PD	Q15080	1H6H	Neutrophil cytosol factor 4	NCF4	Component of the NADPH-oxidase, a multicomponent enzymesystem responsible for the oxidative burst in which electrons aretransported from NADPH to molecular oxygen, generating reactiveoxidant intermediates. It may be important for the assembly and/oractivation of the NADPH-oxidase complex.	1.7
267	PD	P05413	1HMR	Fatty acid-binding protein, heart	FABP3	FABP are thought to play a role in the intracellulartransport of long-chain fatty acids and their acyl-CoA esters.	1.4
268	PD	P00797	1HRN	Renin	REN	Renin is a highly specific endopeptidase, whose onlyknown function is to generate angiotensin I from angiotensinogenin the plasma, initiating a cascade of reactions that produce anelevation of blood pressure and increased sodium retention by thekidney.	1.8
269	PD	P60174	1HTI	Triosephosphate isomerase	TPI1		2.8
270	PD	P08254	1HY7	Stromelysin-1	MMP3	Can degrade fibronectin, laminin, gelatins of type I,III, IV, and V; collagens III, IV, X, and IX, and cartilageproteoglycans. Activates procollagenase.	1.5
271	PD	P04818	1I00	Thymidylate synthase	TYMS	Contributes to the de novo mitochondrial thymidylatebiosynthesis pathway.	2.5
272	PD	P14061	1I5R	Estradiol 17-beta-dehydrogenase 1	HSD17B1	Favors the reduction of estrogens and androgens. Alsohas 20-alpha-HSD activity. Uses preferentially NADH.	1.6
273	PD	P10144	1IAU	Granzyme B	GZMB	This enzyme is necessary for target cell lysis in cell-mediated immune responses. It cleaves after Asp. Seems to belinked to an activation cascade of caspases (aspartate-specificcysteine proteases) responsible for apoptosis execution. Cleavescaspase-3, -7, -9 and 10 to give rise to active enzymes mediatingapoptosis.	2
274	PD	P63316	1IH0	Troponin C, slow skeletal and cardiac muscles	TNNC1	Troponin is the central regulatory protein of striatedmuscle contraction. Tn consists of three components: Tn-I which isthe inhibitor of actomyosin ATPase, Tn-T which contains thebinding site for tropomyosin and Tn-C. The binding of calcium toTn-C abolishes the inhibitory action of Tn on actin filaments.	0
275	PD	P51659	1IKT	Peroxisomal multifunctional enzyme type 2	HSD17B4	Bifunctional enzyme acting on the peroxisomal beta-oxidation pathway for fatty acids. Catalyzes the formation of 3-ketoacyl-CoA intermediates from both straight-chain and 2-methyl-branched-chain fatty acids.	1.75
276	PD	P05019	1IMX	Insulin-like growth factor I	IGF1	The insulin-like growth factors, isolated from plasma,are structurally and functionally related to insulin but have amuch higher growth-promoting activity. May be a physiologicalregulator of [1-14C]-2-deoxy-D-glucose (2DG) transport andglycogen synthesis in osteoblasts. Stimulates glucose transport inrat bone-derived osteoblastic (PyMS) cells and is effective atmuch lower concentrations than insu…	1.82
277	PD	P36873	1IT6	Serine/threonine-protein phosphatase PP1-gamma catalytic subunit	PPP1CC	Protein phosphatase that associates with over 200regulatory proteins to form highly specific holoenzymes whichdephosphorylate hundreds of biological targets. Proteinphosphatase 1 (PP1) is essential for cell division, andparticipates in the regulation of glycogen metabolism, musclecontractility and protein synthesis. Dephosphorylates RPS6KB1.Involved in regulation of ionic conductances and long-te…	2
278	PD	Q15075	1JOC	Early endosome antigen 1	EEA1	Binds phospholipid vesicles containingphosphatidylinositol 3-phosphate and participates in endosomaltrafficking.	2.2
279	PD	Q13126	1K27	S-methyl-5'-thioadenosine phosphorylase	MTAP	Catalyzes the reversible phosphorylation of S-methyl-5'-thioadenosine (MTA) to adenine and 5-methylthioribose-1-phosphate.Involved in the breakdown of MTA, a major by-product of polyaminebiosynthesis. Responsible for the first step in the methioninesalvage pathway after MTA has been generated from S-adenosylmethionine. Has broad substrate specificity with 6-aminopurine nucleosides as preferred su…	1.95
280	PD	P04278	1KDK	Sex hormone-binding globulin	SHBG	Functions as an androgen transport protein, but may alsobe involved in receptor mediated processes. Each dimer binds onemolecule of steroid. Specific for 5-alpha-dihydrotestosterone,testosterone, and 17-beta-estradiol. Regulates the plasmametabolic clearance rate of steroid hormones by controlling theirplasma concentration.	1.7
281	PD	P00374	1KMV	Dihydrofolate reductase	DHFR	Key enzyme in folate metabolism. Contributes to the denovo mitochondrial thymidylate biosynthesis pathway. Catalyzes anessential reaction for de novo glycine and purine synthesis, andfor DNA precursor synthesis. Binds its own mRNA and that ofDHFRL1.	1.05
282	PD	P14555	1KVO	Phospholipase A2, membrane associated	PLA2G2A	Thought to participate in the regulation of thephospholipid metabolism in biomembranes including eicosanoidbiosynthesis. Catalyzes the calcium-dependent hydrolysis of the 2-acyl groups in 3-sn-phosphoglycerides.	2
283	PD	P06737	1L5R	Glycogen phosphorylase, liver form	PYGL	Phosphorylase is an important allosteric enzyme incarbohydrate metabolism. Enzymes from different sources differ intheir regulatory mechanisms and in their natural substrates.However, all known phosphorylases share catalytic and structuralproperties.	2.1
284	PD	Q9Y4K3	1LB6	TNF receptor-associated factor 6	TRAF6	E3 ubiquitin ligase that, together with UBE2N andUBE2V1, mediates the synthesis of 'Lys-63'-linked-polyubiquitinchains conjugated to proteins, such as IKBKG, AKT1 and AKT2. Alsomediates ubiquitination of free/unanchored polyubiquitin chainthat leads to MAP3K7 activation. Leads to the activation of NF-kappa-B and JUN. May be essential for the formation of functionalosteoclasts. Seems to also play …	1.8
285	PD	P49356	1LD8	Protein farnesyltransferase subunit beta	FNTB	Catalyzes the transfer of a farnesyl moiety fromfarnesyl pyrophosphate to a cysteine at the fourth position fromthe C-terminus of several proteins. The beta subunit isresponsible for peptide-binding.	1.8
286	PD	P06239	1LKK	Tyrosine-protein kinase Lck	LCK	Non-receptor tyrosine-protein kinase that plays anessential role in the selection and maturation of developing T-cells in the thymus and in the function of mature T-cells. Plays akey role in T-cell antigen receptor (TCR)-linked signaltransduction pathways. Constitutively associated with thecytoplasmic portions of the CD4 and CD8 surface receptors.Association of the TCR with a peptide antigen-boun…	1
287	PD	P07339	1LYB	Cathepsin D	CTSD	Acid protease active in intracellular protein breakdown.Involved in the pathogenesis of several diseases such as breastcancer and possibly Alzheimer disease.	2.5
288	PD	O75469	1M13	Nuclear receptor subfamily 1 group I member 2	NR1I2	Nuclear receptor that binds and is activated by varietyof endogenous and xenobiotic compounds. Transcription factor thatactivates the transcription of multiple genes involved in themetabolism and secretion of potentially harmful xenobiotics, drugsand endogenous compounds. Activated by the antibiotic rifampicinand various plant metabolites, such as hyperforin, guggulipid,colupulone, and isoflavone…	2.15
289	PD	P60568	1M48	Interleukin-2	IL2	Produced by T-cells in response to antigenic ormitogenic stimulation, this protein is required for T-cellproliferation and other activities crucial to regulation of theimmune response. Can stimulate B-cells, monocytes, lymphokine-activated killer cells, natural killer cells, and glioma cells.	1.95
290	PD	Q96RT1	1MFG	Protein LAP2	ERBB2IP	Acts as an adapter for the receptor ERBB2, in epithelia.By binding the unphosphorylated 'Tyr-1248' of receptor ERBB2, itmay contribute to stabilize this unphosphorylated state.	1.25
291	PD	P09237	1MMQ	Matrilysin	MMP7	Degrades casein, gelatins of types I, III, IV, and V,and fibronectin. Activates procollagenase.	1.9
292	PD	P10828	1N46	Thyroid hormone receptor beta	THRB	High affinity receptor for triiodothyronine.	2.2
293	PD	P15309	1ND5	Prostatic acid phosphatase	ACPP	A non-specific tyrosine phosphatase thatdephosphorylates a diverse number of substrates under acidicconditions (pH 4-6) including alkyl, aryl, and acyl orthophosphatemonoesters and phosphorylated proteins. Has lipid phosphataseactivity and inactivates lysophosphatidic acid in seminal plasma.Isoform 2: the cellular form also has ecto-5'-nucleotidase activity in dorsal root ganglion (DRG) neurons.G…	2.9
294	PD	P35558	1NHX	Phosphoenolpyruvate carboxykinase, cytosolic [GTP]	PCK1	Catalyzes the conversion of oxaloacetate (OAA) tophosphoenolpyruvate (PEP), the rate-limiting step in the metabolicpathway that produces glucose from lactate and other precursorsderived from the citric acid cycle.	2.1
295	PD	P22102	1NJS	Trifunctional purine biosynthetic protein adenosine-3	GART		1.98
296	PD	P12931	1O4A	Proto-oncogene tyrosine-protein kinase Src	SRC	Non-receptor protein tyrosine kinase which is activatedfollowing engagement of many different classes of cellularreceptors including immune response receptors, integrins and otheradhesion receptors, receptor protein tyrosine kinases, G protein-coupled receptors as well as cytokine receptors. Participates insignaling pathways that control a diverse spectrum of biologicalactivities including gene t…	1.5
297	PD	P05981	1O5E	Serine protease hepsin	HPN	Plays an essential role in cell growth and maintenanceof cell morphology. May mediate the activating cleavage of HGF andMST1/HGFL.	1.75
298	PD	P12821	1O86	Angiotensin-converting enzyme	ACE	Converts angiotensin I to angiotensin II by release ofthe terminal His-Leu, this results in an increase of thevasoconstrictor activity of angiotensin. Also able to inactivatebradykinin, a potent vasodilator. Has also a glycosidase activitywhich releases GPI-anchored proteins from the membrane by cleavingthe mannose linkage in the GPI moiety.	2
299	PD	Q9UBU9	1OAI	Nuclear RNA export factor 1	NXF1	Involved in the nuclear export of mRNA species bearingretroviral constitutive transport elements (CTE) and in the exportof mRNA from the nucleus to the cytoplasm. The NXF1-NXT1heterodimer is involved in the export of HSP70 mRNA in conjunctionwith ALYREF/THOC4 and THOC5.	1
300	PD	O00560	1OBX	Syntenin-1	SDCBP	Seems to function as an adapter protein. In adherensjunctions may function to couple syndecans to cytoskeletalproteins or signaling components. Seems to couple transcriptionfactor SOX4 to the IL-5 receptor (IL5RA). May also play a role invesicular trafficking. Seems to be required for the targeting ofTGFA to the cell surface in the early secretory pathway.	1.35
301	PD	P12694	1OLS	2-oxoisovalerate dehydrogenase subunit alpha, mitochondrial	BCKDHA	The branched-chain alpha-keto dehydrogenase complexcatalyzes the overall conversion of alpha-keto acids to acyl-CoAand CO(2). It contains multiple copies of three enzymaticcomponents: branched-chain alpha-keto acid decarboxylase (E1),lipoamide acyltransferase (E2) and lipoamide dehydrogenase (E3).	1.85
302	PD	Q00688	1PBK	Peptidyl-prolyl cis-trans isomerase FKBP3	FKBP3	FK506- and rapamycin-binding proteins (FKBPs) constitutea family of receptors for the two immunosuppressants which inhibitT-cell proliferation by arresting two distinct cytoplasmic signaltransmission pathways. PPIases accelerate the folding of proteins.	2.5
303	PD	P31939	1PKX	Bifunctional purine biosynthesis protein PURH	ATIC	Bifunctional enzyme that catalyzes 2 steps in purinebiosynthesis.	1.9
304	PD	P28482	1PME	Mitogen-activated protein kinase 1	MAPK1	Serine/threonine kinase which acts as an essentialcomponent of the MAP kinase signal transduction pathway.MAPK1/ERK2 and MAPK3/ERK1 are the 2 MAPKs which play an importantrole in the MAPK/ERK cascade. They participate also in a signalingcascade initiated by activated KIT and KITLG/SCF. Depending on thecellular context, the MAPK/ERK cascade mediates diverse biologicalfunctions such as cell growth,…	2
305	PD	P78540	1PQ3	Arginase-2, mitochondrial	ARG2	May play a role in the regulation of extra-urea cyclearginine metabolism and also in down-regulation of nitric oxidesynthesis. Extrahepatic arginase functions to regulate L-argininebioavailability to NO synthase. Since NO synthase is found in thepenile corpus cavernosum smooth muscle, the clitoral corpuscavernosum and the vagina, arginase II plays a role in both maleand female sexual arousal. It …	2.7
306	PD	Q9UJY5	1PY1	ADP-ribosylation factor-binding protein GGA1	GGA1	Plays a role in protein sorting and trafficking betweenthe trans-Golgi network (TGN) and endosomes. Mediates the ARF-dependent recruitment of clathrin to the TGN and bindsubiquitinated proteins and membrane cargo molecules with acytosolic acidic cluster-dileucine (AC-LL) motif.	2.6
307	PD	P49841	1Q5K	Glycogen synthase kinase-3 beta	GSK3B	Constitutively active protein kinase that acts as anegative regulator in the hormonal control of glucose homeostasis,Wnt signaling and regulation of transcription factors andmicrotubules, by phosphorylating and inactivating glycogensynthase (GYS1 or GYS2), EIF2B, CTNNB1/beta-catenin, APC, AXIN1,DPYSL2/CRMP2, JUN, NFATC1/NFATC, MAPT/TAU and MACF1. Requiresprimed phosphorylation of the majority of …	1.94
308	PD	Q9NPB1	1Q91	5'(3')-deoxyribonucleotidase, mitochondrial	NT5M	Dephosphorylates specifically the 5' and 2'(3')-phosphates of uracil and thymine deoxyribonucleotides, and soprotects mitochondrial DNA replication from excess dTTP. Has onlymarginal activity towards dIMP and dGMP.	1.6
309	PD	Q04760	1QIN	Lactoylglutathione lyase	GLO1	Catalyzes the conversion of hemimercaptal, formed frommethylglyoxal and glutathione, to S-lactoylglutathione. Involvedin the regulation of TNF-induced transcriptional activity of NF-kappa-B.	2
310	PD	P63104	1QJA	14-3-3 protein zeta/delta	YWHAZ	Adapter protein implicated in the regulation of a largespectrum of both general and specialized signaling pathways. Bindsto a large number of partners, usually by recognition of aphosphoserine or phosphothreonine motif. Binding generally resultsin the modulation of the activity of the binding partner.	2
311	PD	Q12933	1QSC	TNF receptor-associated factor 2	TRAF2	Regulates activation of NF-kappa-B and JNK and plays acentral role in the regulation of cell survival and apoptosis.Required for normal antibody isotype switching from IgM to IgG.Has E3 ubiquitin-protein ligase activity and promotes 'Lys-63'-linked ubiquitination of target proteins, such as BIRC3, RIPK1 andTICAM1. Is an essential constituent of several E3 ubiquitin-protein ligase complexes, where…	2.4
312	PD	Q14790	1QTN	Caspase-8	CASP8	Most upstream protease of the activation cascade ofcaspases responsible for the TNFRSF6/FAS mediated and TNFRSF1Ainduced cell death. Binding to the adapter molecule FADD recruitsit to either receptor. The resulting aggregate called death-inducing signaling complex (DISC) performs CASP8 proteolyticactivation. The active dimeric enzyme is then liberated from theDISC and free to activate downstream …	1.2
313	PD	P08473	1R1H	Neprilysin	MME	Thermolysin-like specificity, but is almost confined onacting on polypeptides of up to 30 amino acids. Biologicallyimportant in the destruction of opioid peptides such as Met- andLeu-enkephalins by cleavage of a Gly-Phe bond. Able to cleaveangiotensin-1, angiotensin-2 and angiotensin 1-9. Involved in thedegradation of atrial natriuretic factor (ANF). Displays UV-inducible elastase activity toward…	1.95
314	PD	P02753	1RBP	Retinol-binding protein 4	RBP4	Delivers retinol from the liver stores to the peripheraltissues. In plasma, the RBP-retinol complex interacts withtransthyretin, this prevents its loss by filtration through thekidney glomeruli.	2
315	PD	P51512	1RM8	Matrix metalloproteinase-16	MMP16	Endopeptidase that degrades various components of theextracellular matrix, such as collagen type III and fibronectin.Activates progelatinase A. Involved in the matrix remodeling ofblood vessels. Isoform short cleaves fibronectin and also collagentype III, but at lower rate. It has no effect on type I, II, IVand V collagen. However, upon interaction with CSPG4, it may beinvolved in degradation and…	1.8
316	PD	P29466	1RWX	Caspase-1	CASP1	Thiol protease that cleaves IL-1 beta between an Asp andan Ala, releasing the mature cytokine which is involved in avariety of inflammatory processes. Important for defense againstpathogens. Cleaves and activates sterol regulatory element bindingproteins (SREBPs). Can also promote apoptosis.	1.85
317	PD	P63000	1RYF	Ras-related C3 botulinum toxin substrate 1	RAC1	Plasma membrane-associated small GTPase which cyclesbetween active GTP-bound and inactive GDP-bound states. In itsactive state, binds to a variety of effector proteins to regulatecellular responses such as secretory processes, phagocytosis ofapoptotic cells, epithelial cell polarization and growth-factorinduced formation of membrane ruffles. Rac1 p21/rho GDIheterodimer is the active component of …	1.75
318	PD	Q13370	1SO2	cGMP-inhibited 3',5'-cyclic phosphodiesterase B	PDE3B	Cyclic nucleotide phosphodiesterase with a dual-specificity for the second messengers cAMP and cGMP, which are keyregulators of many important physiological processes. May play arole in fat metabolism. Regulates cAMP binding of RAPGEF3. Throughsimultaneous binding to RAPGEF3 and PIK3R6 assembles a signalingcomplex in which the PI3K gamma complex is activated by RAPGEF3and which is involved in ang…	2.4
319	PD	P06401	1SQN	Progesterone receptor	PGR	The steroid hormones and their receptors are involved inthe regulation of eukaryotic gene expression and affect cellularproliferation and differentiation in target tissues. Progesteronereceptor isoform B (PRB) is involved activation of c-SRC/MAPKsignaling on hormone stimulation.Isoform A is inactive in stimulating c-Src/MAPKsignaling on hormone stimulation.	1.45
320	PD	P08311	1T32	Cathepsin G	CTSG	Serine protease with trypsin- and chymotrypsin-likespecificity. Cleaves complement C3. Has antibacterial activityagainst the Gram-negative bacterium P.aeruginosa, antibacterialactivity is inhibited by LPS from P.aeruginosa, Z-Gly-Leu-Phe-CH2Cl and phenylmethylsulfonyl fluoride.	1.85
321	PD	P14618	1T5A	Pyruvate kinase isozymes M1/M2	PKM	Glycolytic enzyme that catalyzes the transfer of aphosphoryl group from phosphoenolpyruvate (PEP) to ADP, generatingATP. Stimulates POU5F1-mediated transcriptional activation. Playsa general role in caspase independent cell death of tumor cells.The ratio betwween the highly active tetrameric form and nearlyinactive dimeric form determines whether glucose carbons arechanneled to biosynthetic proce…	2.8
322	PD	P04746	1U33	Pancreatic alpha-amylase	AMY2A		1.95
323	PD	P43403	1U59	Tyrosine-protein kinase ZAP-70	ZAP70	Tyrosine kinase that plays an essential role inregulation of the adaptive immune response. Regulates motility,adhesion and cytokine expression of mature T-cells, as well asthymocyte development. Contributes also to the development andactivation of primary B-lymphocytes. When antigen presenting cells(APC) activate T-cell receptor (TCR), a serie of phosphorylationslead to the recruitment of ZAP70 t…	2.3
324	PD	P15531	1UCN	Nucleoside diphosphate kinase A	NME1	Major role in the synthesis of nucleoside triphosphatesother than ATP. Possesses nucleoside-diphosphate kinase,serine/threonine-specific protein kinase, geranyl and farnesylpyrophosphate kinase, histidine protein kinase and 3'-5'exonuclease activities. Involved in cell proliferation,differentiation and development, signal transduction, G protein-coupled receptor endocytosis, and gene expression. …	2
325	PD	Q00535	1UNG	Cyclin-dependent kinase 5	CDK5	Proline-directed serine/threonine-protein kinaseessential for neuronal cell cycle arrest and differentiation andmay be involved in apoptotic cell death in neuronal diseases bytriggering abortive cell cycle re-entry. Interacts with D1 and D3-type G1 cyclins. Phosphorylates SRC, NOS3, VIM/vimentin,p35/CDK5R1, MEF2A, SIPA1L1, SH3GLB1, PXN, PAK1, MCAM/MUC18, SEPT5,SYN1, DNM1, AMPH, SYNJ1, CDK16, RAC1…	2.3
326	PD	P19971	1UOU	Thymidine phosphorylase	TYMP	May have a role in maintaining the integrity of theblood vessels. Has growth promoting activity on endothelial cells,angiogenic activity in vivo and chemotactic activity onendothelial cells in vitro.Catalyzes the reversible phosphorolysis of thymidine.The produced molecules are then utilized as carbon and energysources or in the rescue of pyrimidine bases for nucleotidesynthesis.	2.11
327	PD	Q08188	1VJJ	Protein-glutamine gamma-glutamyltransferase E	TGM3	Catalyzes the calcium-dependent formation of isopeptidecross-links between glutamine and lysine residues in variousproteins, as well as the conjugation of polyamines to proteins.Involved in the formation of the cornified envelope (CE), aspecialized component consisting of covalent cross-links ofproteins beneath the plasma membrane of terminally differentiatedkeratinocytes. Catalyzes small proline…	1.9
328	PD	O15530	1W1G	3-phosphoinositide-dependent protein kinase 1	PDPK1	Serine/threonine kinase which acts as a master kinase,phosphorylating and activating a subgroup of the AGC family ofprotein kinases. Its targets include: protein kinase B (PKB/AKT1,PKB/AKT2, PKB/AKT3), p70 ribosomal protein S6 kinase (RPS6KB1),p90 ribosomal protein S6 kinase (RPS6KA1, RPS6KA2 and RPS6KA3),cyclic AMP-dependent protein kinase (PRKACA), protein kinase C(PRKCD and PRKCZ), serum and g…	1.45
329	PD	Q13231	1WB0	Chitotriosidase-1	CHIT1	Degrades chitin, chitotriose and chitobiose. Mayparticipate in the defense against nematodes and other pathogens.Isoform 3 has no enzymatic activity.	1.65
330	PD	Q92831	1WUG	Histone acetyltransferase KAT2B	KAT2B	Functions as a histone acetyltransferase (HAT) topromote transcriptional activation. Has significant histoneacetyltransferase activity with core histones (H3 and H4), andalso with nucleosome core particles. Inhibits cell-cycleprogression and counteracts the mitogenic activity of theadenoviral oncoprotein E1A. In case of HIV-1 infection, it isrecruited by the viral protein Tat. Regulates Tat'stran…	0
331	PD	P13746	1X7Q	HLA class I histocompatibility antigen, A-11 alpha chain	HLA-A	Involved in the presentation of foreign antigens to theimmune system.	1.45
332	PD	Q9UKM7	1X9D	Endoplasmic reticulum mannosyl-oligosaccharide 1,2-alpha-mannosidase	MAN1B1	Involved in glycoprotein quality control targeting ofmisfolded glycoproteins for degradation. It primarily trims asingle alpha-1,2-linked mannose residue from Man(9)GlcNAc(2) toproduce Man(8)GlcNAc(2), but at high enzyme concentrations, asfound in the ER quality control compartment (ERQC), it furthertrims the carbohydrates to Man(5-6)GlcNAc(2).	1.41
333	PD	P10826	1XAP	Retinoic acid receptor beta	RARB	Receptor for retinoic acid. Retinoic acid receptors bindas heterodimers to their target response elements in response totheir ligands, all-trans or 9-cis retinoic acid, and regulate geneexpression in various biological processes. The RXR/RARheterodimers bind to the retinoic acid response elements (RARE)composed of tandem 5'-AGGTCA-3' sites known as DR1-DR5. In theabsence or presence of hormone li…	2.1
334	PD	P43405	1XBB	Tyrosine-protein kinase SYK	SYK	Non-receptor tyrosine kinase which mediates signaltransduction downstream of a variety of transmembrane receptorsincluding classical immunoreceptors like the B-cell receptor(BCR). Regulates several biological processes including innate andadaptive immunity, cell adhesion, osteoclast maturation, plateletactivation and vascular development. Assembles into signalingcomplexes with activated receptors…	1.57
335	PD	Q04759	1XJD	Protein kinase C theta type	PRKCQ	Calcium-independent, phospholipid- and diacylglycerol(DAG)-dependent serine/threonine-protein kinase that mediates non-redundant functions in T-cell receptor (TCR) signaling, includingT-cells activation, proliferation, differentiation and survival,by mediating activation of multiple transcription factors such asNF-kappa-B, JUN, NFATC1 and NFATC2. In TCR-CD3/CD28-co-stimulatedT-cells, is required …	2
336	PD	O95149	1XK5	Snurportin-1	SNUPN	Functions as an U snRNP-specific nuclear import adapter.Involved in the trimethylguanosine (m3G)-cap-dependent nuclearimport of U snRNPs. Binds specifically to the terminal m3G-cap UsnRNAs.	2.4
337	PD	Q00534	1XO2	Cyclin-dependent kinase 6	CDK6	Serine/threonine-protein kinase involved in the controlof the cell cycle and differentiation; promotes G1/S transition.Phosphorylates pRB/RB1 and NPM1. Interacts with D-type G1 cyclinsduring interphase at G1 to form a pRB/RB1 kinase and controls theentrance into the cell cycle. Involved in initiation andmaintenance of cell cycle exit during cell differentiation;prevents cell proliferation and reg…	2.9
338	PD	O76074	1XOZ	cGMP-specific 3',5'-cyclic phosphodiesterase	PDE5A	Plays a role in signal transduction by regulating theintracellular concentration of cyclic nucleotides. Thisphosphodiesterase catalyzes the specific hydrolysis of cGMP to 5'-GMP.	1.37
339	PD	P03372	1XPC	Estrogen receptor	ESR1	Nuclear hormone receptor. The steroid hormones and theirreceptors are involved in the regulation of eukaryotic geneexpression and affect cellular proliferation and differentiationin target tissues. Ligand-dependent nuclear transactivationinvolves either direct homodimer binding to a palindromic estrogenresponse element (ERE) sequence or association with other DNA-binding transcription factors, su…	1.6
340	PD	P30464	1XR9	HLA class I histocompatibility antigen, B-15 alpha chain	HLA-B	Involved in the presentation of foreign antigens to theimmune system.	1.79
341	PD	P50583	1XSC	Bis(5'-nucleosyl)-tetraphosphatase [asymmetrical]	NUDT2	Asymmetrically hydrolyzes Ap4A to yield AMP and ATP.Plays a major role in maintaining homeostasis.	0
342	PD	Q08499	1Y2K	cAMP-specific 3',5'-cyclic phosphodiesterase 4D	PDE4D	Hydrolyzes the second messenger cAMP, which is a keyregulator of many important physiological processes.	1.36
343	PD	Q15120	1Y8O	[Pyruvate dehydrogenase [lipoamide]] kinase isozyme 3, mitochondrial	PDK3	Inhibits the mitochondrial pyruvate dehydrogenasecomplex by phosphorylation of the E1 alpha subunit, thuscontributing to the regulation of glucose metabolism.	2.48
344	PD	P08263	1YDK	Glutathione S-transferase A1	GSTA1	Conjugation of reduced glutathione to a wide number ofexogenous and endogenous hydrophobic electrophiles.	1.95
345	PD	P62937	1YND	Peptidyl-prolyl cis-trans isomerase A	PPIA	PPIases accelerate the folding of proteins. It catalyzesthe cis-trans isomerization of proline imidic peptide bonds inoligopeptides.	1.6
346	PD	Q92731	1YYE	Estrogen receptor beta	ESR2	Nuclear hormone receptor. Binds estrogens with anaffinity similar to that of ESR1, and activates expression ofreporter genes containing estrogen response elements (ERE) in anestrogen-dependent manner. Isoform beta-cx lacks ligand bindingability and has no or only very low ere binding activity resultingin the loss of ligand-dependent transactivation ability. DNA-binding by ESR1 and ESR2 is rapidly…	2.03
347	PD	Q13946	1ZKL	High affinity cAMP-specific 3',5'-cyclic phosphodiesterase 7A	PDE7A	Hydrolyzes the second messenger cAMP, which is a keyregulator of many important physiological processes. May have arole in muscle signal transduction.	1.67
348	PD	P41743	1ZRZ	Protein kinase C iota type	PRKCI	Calcium- and diacylglycerol-independent serine/threonine-protein kinase that plays a general protective roleagainst apoptotic stimuli, is involved in NF-kappa-B activation,cell survival, differentiation and polarity, and contributes tothe regulation of microtubule dynamics in the early secretorypathway. Is necessary for BCR-ABL oncogene-mediated resistance toapoptotic drug in leukemia cells, prot…	3
349	PD	P22894	1ZS0	Neutrophil collagenase	MMP8	Can degrade fibrillar type I, II, and III collagens.	1.56
350	PD	P05089	2AEB	Arginase-1	ARG1		1.29
351	PD	Q16769	2AFW	Glutaminyl-peptide cyclotransferase	QPCT	Responsible for the biosynthesis of pyroglutamylpeptides. Has a bias against acidic and tryptophan residuesadjacent to the N-terminal glutaminyl residue and a lack ofimportance of chain length after the second residue. Alsocatalyzes N-terminal pyroglutamate formation. In vitro, catalyzespyroglutamate formation of N-terminally truncated form of APPamyloid-beta peptides [Glu-3]-beta-amyloid. May be…	1.56
352	PD	P00734	2BVR	Prothrombin	F2	Thrombin, which cleaves bonds after Arg and Lys,converts fibrinogen to fibrin and activates factors V, VII, VIII,XIII, and, in complex with thrombomodulin, protein C. Functions inblood homeostasis, inflammation and wound healing.	1.25
353	PD	P08709	2BZ6	Coagulation factor VII	F7	Initiates the extrinsic pathway of blood coagulation.Serine protease that circulates in the blood in a zymogen form.Factor VII is converted to factor VIIa by factor Xa, factor XIIa,factor IXa, or thrombin by minor proteolysis. In the presence oftissue factor and calcium ions, factor VIIa then converts factor Xto factor Xa by limited proteolysis. Factor VIIa will also convertfactor IX to factor IX…	1.6
354	PD	P10153	2BZZ	Non-secretory ribonuclease	RNASE2	This is a non-secretory ribonuclease. It is a pyrimidinespecific nuclease with a slight preference for U. Cytotoxin andhelminthotoxin. Selectively chemotactic for dendritic cells.Possesses a wide variety of biological activities.	0.98
355	PD	Q04724	2CE9	Transducin-like enhancer protein 1	TLE1	Transcriptional corepressor that binds to a number oftranscription factors. Inhibits NF-kappa-B-regulated geneexpression. Inhibits the transcriptional activation mediated byFOXA2, and by CTNNB1 and TCF family members in Wnt signaling. Theeffects of full-length TLE family members may be modulated byassociation with dominant-negative AES. Unusual function ascoactivator for ESRRG.	2.12
356	PD	P05543	2CEO	Thyroxine-binding globulin	SERPINA7	Major thyroid hormone transport protein in serum.	2.8
357	PD	O43639	2CIA	Cytoplasmic protein NCK2	NCK2	Adapter protein which associates with tyrosine-phosphorylated growth factor receptors or their cellularsubstrates. Maintains low levels of EIF2S1 phosphorylation bypromoting its dephosphorylation by PP1. Plays a role in ELK1-dependent transcriptional activation in response to activated Rassignaling.	1.45
358	PD	O60760	2CVD	Hematopoietic prostaglandin D synthase	HPGDS	Bifunctional enzyme which catalyzes both the conversionof PGH2 to PGD2, a prostaglandin involved in smooth musclecontraction/relaxation and a potent inhibitor of plateletaggregation, and the conjugation of glutathione with a wide rangeof aryl halides and organic isothiocyanates. Also exhibits lowglutathione-peroxidase activity towards cumene hydroperoxide.	1.45
359	PD	P50225	2D06	Sulfotransferase 1A1	SULT1A1	Sulfotransferase that utilizes 3'-phospho-5'-adenylylsulfate (PAPS) as sulfonate donor to catalyze the sulfateconjugation of catecholamines, phenolic drugs andneurotransmitters. Has also estrogen sulfotransferase activity.responsible for the sulfonation and activation of minoxidil. IsMediates the metabolic activation of carcinogenic N-hydroxyarylamines to DNA binding products and could so partici…	2.3
360	PD	P78536	2DDF	Disintegrin and metalloproteinase domain-containing protein 17	ADAM17	Cleaves the membrane-bound precursor of TNF-alpha to itsmature soluble form. Responsible for the proteolytical release ofsoluble JAM3 from endothelial cells surface. Responsible for theproteolytic release of several other cell-surface proteins,including p75 TNF-receptor, interleukin 1 receptor type II, p55TNF-receptor, transforming growth factor-alpha, L-selectin, growthhormone receptor, MUC1 and…	1.7
361	PD	P06241	2DQ7	Tyrosine-protein kinase Fyn	FYN	Non-receptor tyrosine-protein kinase that plays a rolein many biological processes including regulation of cell growthand survival, cell adhesion, integrin-mediated signaling,cytoskeletal remodeling, cell motility, immune response and axonguidance. Inactive FYN is phosphorylated on its C-terminal tailwithin the catalytic domain. Following activation by PKA, theprotein subsequently associates with…	2.8
362	PD	P62508	2E2R	Estrogen-related receptor gamma	ESRRG	Orphan receptor that acts as transcription activator inthe absence of bound ligand. Binds specifically to an estrogenresponse element and activates reporter genes controlled byestrogen response elements (By similarity).	1.6
363	PD	Q13464	2ETR	Rho-associated protein kinase 1	ROCK1	Protein kinase which is a key regulator of actincytoskeleton and cell polarity. Involved in regulation of smoothmuscle contraction, actin cytoskeleton organization, stress fiberand focal adhesion formation, neurite retraction, cell adhesionand motility via phosphorylation of DAPK3, GFAP, LIMK1, LIMK2,MYL9/MLC2, PFN1 and PPP1R12A. Phosphorylates FHOD1 and actssynergistically with it to promote SRC…	2.6
364	PD	Q9NZD2	2EUK	Glycolipid transfer protein	GLTP	Accelerates the intermembrane transfer of variousglycolipids. Catalyzes the transfer of various glycosphingolipidsbetween membranes but does not catalyze the transfer ofphospholipids. May be involved in the intracellular translocationof glucosylceramides.	1.85
365	PD	Q9Y5Z0	2EWY	Beta-secretase 2	BACE2	Responsible for the proteolytic processing of theamyloid precursor protein (APP). Cleaves APP, between residues 690and 691, leading to the generation and extracellular release ofbeta-cleaved soluble APP, and a corresponding cell-associated C-terminal fragment which is later released by gamma-secretase. Ithas also been shown that it can cleave APP between residues 671and 672.	3.1
366	PD	P55196	2EXG	Afadin	MLLT4	Belongs to an adhesion system, probably together withthe E-cadherin-catenin system, which plays a role in theorganization of homotypic, interneuronal and heterotypic cell-celladherens junctions (AJs). Nectin- and actin-filament-bindingprotein that connects nectin to the actin cytoskeleton.	0
367	PD	P18031	2F71	Tyrosine-protein phosphatase non-receptor type 1	PTPN1	Tyrosine-protein phosphatase which acts as a regulatorof endoplasmic reticulum unfolded protein response. Mediatesdephosphorylation of EIF2AK3/PERK; inactivating the protein kinaseactivity of EIF2AK3/PERK. May play an important role in CKII- andp60c-src-induced signal transduction cascades. May regulate theEFNA5-EPHA3 signaling pathway which modulates cell reorganizationand cell-cell repulsion.	1.55
368	PD	P00918	2FOU	Carbonic anhydrase 2	CA2	Essential for bone resorption and osteoclastdifferentiation (By similarity). Reversible hydration of carbondioxide. Can hydrate cyanamide to urea. Involved in the regulationof fluid secretion into the anterior chamber of the eye.	0.99
369	PD	P00915	2FOY	Carbonic anhydrase 1	CA1	Reversible hydration of carbon dioxide. Can hydratescyanamide to urea.	1.55
370	PD	P20231	2FPZ	Tryptase beta-2	TPSB2	Tryptase is the major neutral protease present in mastcells and is secreted upon the coupled activation-degranulationresponse of this cell type. Has an immunoprotective role duringbacterial infection. Required to efficiently combat K.pneumoniaeinfection (By similarity).	2
371	PD	P29373	2FR3	Cellular retinoic acid-binding protein 2	CRABP2	Transports retinoic acid to the nucleus. Regulates theaccess of retinoic acid to the nuclear retinoic acid receptors.	1.48
372	PD	P27487	2G63	Dipeptidyl peptidase 4	DPP4	Cell surface glycoprotein receptor involved in thecostimulatory signal essential for T-cell receptor (TCR)-mediatedT-cell activation. Acts as a positive regulator of T-cellcoactivation, by binding at least ADA, CAV1, IGF2R, and PTPRC. Itsbinding to CAV1 and CARD11 induces T-cell proliferation and NF-kappa-B activation in a T-cell receptor/CD3-dependent manner. Itsinteraction with ADA also regulat…	2
373	PD	P63096	2G83	Guanine nucleotide-binding protein G(i) subunit alpha-1	GNAI1	Guanine nucleotide-binding proteins (G proteins) areinvolved as modulators or transducers in various transmembranesignaling systems. The G(i) proteins are involved in hormonalregulation of adenylate cyclase: they inhibit the cyclase inresponse to beta-adrenergic stimuli. The inactive GDP-bound formprevents the association of RGS14 with centrosomes and is requiredfor the translocation of RGS14 fro…	2.8
374	PD	Q9Y5Y6	2GV6	Suppressor of tumorigenicity 14 protein	ST14	Degrades extracellular matrix. Proposed to play a rolein breast cancer invasion and metastasis. Exhibits trypsin-likeactivity as defined by cleavage of synthetic substrates with Argor Lys as the P1 site.	2.1
375	PD	P23467	2H03	Receptor-type tyrosine-protein phosphatase beta	PTPRB	Plays an important role in blood vessel remodeling andangiogenesis. Not necessary for the initial formation of bloodvessels, but is essential for their maintenance and remodeling.Can induce dephosphorylation of TEK/TIE2, CDH5/VE-cadherin andKDR/VEGFR-2. Regulates angiopoietin-TIE2 signaling in endothelialcells. Acts as a negative regulator of TIE2, and controls TIE2driven endothelial cell prolife…	1.65
376	PD	P42574	2H5I	Caspase-3	CASP3	Involved in the activation cascade of caspasesresponsible for apoptosis execution. At the onset of apoptosis itproteolytically cleaves poly(ADP-ribose) polymerase (PARP) at a'216-Asp-|-Gly-217' bond. Cleaves and activates sterol regulatoryelement binding proteins (SREBPs) between the basic helix-loop-helix leucine zipper domain and the membrane attachment domain.Cleaves and activates caspase-6, -…	1.69
377	PD	P61964	2H6Q	WD repeat-containing protein 5	WDR5	Contributes to histone modification. May position the N-terminus of histone H3 for efficient trimethylation at 'Lys-4'. Aspart of the MLL1/MLL complex it is involved in methylation anddimethylation at 'Lys-4' of histone H3. H3 'Lys-4' methylationrepresents a specific tag for epigenetic transcriptionalactivation. As part of the NSL complex it may be involved inacetylation of nucleosomal histone H4…	1.87
378	PD	O76083	2HD1	High affinity cGMP-specific 3',5'-cyclic phosphodiesterase 9A	PDE9A	Hydrolyzes the second messenger cGMP, which is a keyregulator of many important physiological processes.	2.23
379	PD	P08631	2HK5	Tyrosine-protein kinase HCK	HCK	Non-receptor tyrosine-protein kinase found inhematopoietic cells that transmits signals from cell surfacereceptors and plays an important role in the regulation of innateimmune responses, including neutrophil, monocyte, macrophage andmast cell functions, phagocytosis, cell survival andproliferation, cell adhesion and migration. Acts downstream ofreceptors that bind the Fc region of immunoglobulin…	2
380	PD	P33316	2HQU	Deoxyuridine 5'-triphosphate nucleotidohydrolase, mitochondrial	DUT	This enzyme is involved in nucleotide metabolism: itproduces dUMP, the immediate precursor of thymidine nucleotidesand it decreases the intracellular concentration of dUTP so thaturacil cannot be incorporated into DNA.	2.2
381	PD	P00519	2HZI	Tyrosine-protein kinase ABL1	ABL1	Non-receptor tyrosine-protein kinase that plays a rolein many key processes linked to cell growth and survival such ascytoskeleton remodeling in response to extracellular stimuli, cellmotility and adhesion, receptor endocytosis, autophagy, DNA damageresponse and apoptosis. Coordinates actin remodeling throughtyrosine phosphorylation of proteins controlling cytoskeletondynamics like WASF3 (involve…	1.7
382	PD	P05771	2I0E	Protein kinase C beta type	PRKCB	Calcium-activated, phospholipid- and diacylglycerol(DAG)-dependent serine/threonine-protein kinase involved invarious cellular processes such as regulation of the B-cellreceptor (BCR) signalosome, oxidative stress-induced apoptosis,androgen receptor-dependent transcription regulation, insulinsignaling and endothelial cells proliferation. Plays a key role inB-cell activation by regulating BCR-indu…	2.6
383	PD	P07333	2I1M	Macrophage colony-stimulating factor 1 receptor	CSF1R	Tyrosine-protein kinase that acts as cell-surfacereceptor for CSF1 and IL34 and plays an essential role in theregulation of survival, proliferation and differentiation ofhematopoietic precursor cells, especially mononuclear phagocytes,such as macrophages and monocytes. Promotes the release ofproinflammatory chemokines in response to IL34 and CSF1, andthereby plays an important role in innate immu…	1.8
384	PD	Q96CA5	2I3H	Baculoviral IAP repeat-containing protein 7	BIRC7	Apoptotic regulator capable of exerting proapoptotic andanti-apoptotic activities and plays crucial roles in apoptosis,cell proliferation, and cell cycle control. Its anti-apoptoticactivity is mediated through the inhibition of CASP3, CASP7 andCASP9, as well as by its E3 ubiquitin-protein ligase activity. Asit is a weak caspase inhibitor, its anti-apoptotic activity isthought to be due to its abi…	1.62
385	PD	P08567	2I5F	Pleckstrin	PLEK	Major protein kinase C substrate of platelets.	1.35
386	PD	P55263	2I6A	Adenosine kinase	ADK	ATP dependent phosphorylation of adenosine and otherrelated nucleoside analogs to monophosphate derivatives. Serves asa potential regulator of concentrations of extracellular adenosineand intracellular adenine nucleotides.	2.2
387	PD	P20701	2ICA	Integrin alpha-L	ITGAL	Integrin alpha-L/beta-2 is a receptor for ICAM1, ICAM2,ICAM3 and ICAM4. It is involved in a variety of immune phenomenaincluding leukocyte-endothelial cell interaction, cytotoxic T-cellmediated killing, and antibody dependent killing by granulocytesand monocytes.	1.56
388	PD	P30153	2IE4	Serine/threonine-protein phosphatase 2A 65 kDa regulatory subunit A alpha isoform	PPP2R1A	The PR65 subunit of protein phosphatase 2A serves as ascaffolding molecule to coordinate the assembly of the catalyticsubunit and a variable regulatory B subunit. Required for properchromosome segregation and for centromeric localization of SGOL1in mitosis.	2.6
389	PD	P30291	2IN6	Wee1-like protein kinase	WEE1	Acts as a negative regulator of entry into mitosis (G2to M transition) by protecting the nucleus from cytoplasmicallyactivated cyclin B1-complexed CDK1 before the onset of mitosis bymediating phosphorylation of CDK1 on 'Tyr-15'. Specificallyphosphorylates and inactivates cyclin B1-complexed CDK1 reaching amaximum during G2 phase and a minimum as cells enter M phase.Phosphorylation of cyclin B1-CD…	1.9
390	PD	P51795	2J9L	H(+)/Cl(-) exchange transporter 5	CLCN5	Proton-coupled chloride transporter. Functions asantiport system and exchanges chloride ions against protons.Important for normal acidification of the endosome lumen. May playan important role in renal tubular function.	2.3
391	PD	P31751	2JDO	RAC-beta serine/threonine-protein kinase	AKT2	AKT2 is one of 3 closely related serine/threonine-protein kinases (AKT1, AKT2 and AKT3) called the AKT kinase, andwhich regulate many processes including metabolism, proliferation,cell survival, growth and angiogenesis. This is mediated throughserine and/or threonine phosphorylation of a range of downstreamsubstrates. Over 100 substrate candidates have been reported sofar, but for most of them, n…	1.8
392	PD	P02745	2JG8	Complement C1q subcomponent subunit A	C1QA	C1q associates with the proenzymes C1r and C1s to yieldC1, the first component of the serum complement system. Thecollagen-like regions of C1q interact with the Ca(2+)-dependentC1r(2)C1s(2) proenzyme complex, and efficient activation of C1takes place on interaction of the globular heads of C1q with theFc regions of IgG or IgM antibody present in immune complexes.	2.05
393	PD	P09467	2JJK	Fructose-1,6-bisphosphatase 1	FBP1		2
394	PD	P00742	2JKH	Coagulation factor X	F10	Factor Xa is a vitamin K-dependent glycoprotein thatconverts prothrombin to thrombin in the presence of factor Va,calcium and phospholipid during blood clotting.	1.25
395	PD	Q92743	2JOA	Serine protease HTRA1	HTRA1	Serine protease with a variety of targets, includingextracellular matrix proteins such as fibronectin. HTRA1-generatedfibronectin fragments further induce synovial cells to up-regulateMMP1 and MMP3 production. May also degrade proteoglycans, such asaggrecan, decorin and fibromodulin. Through cleavage ofproteoglycans, may release soluble FGF-glycosaminoglycan complexesthat promote the range and in…	0
396	PD	O60882	2JSD	Matrix metalloproteinase-20	MMP20	Degrades amelogenin, the major protein component of theenamel matrix and two of the macromolecules characterizing thecartilage extracellular matrix: aggrecan and the cartilageoligomeric matrix protein (COMP). May play a central role in toothenamel formation.	0
397	PD	Q9Y6N9	2KBS	Harmonin	USH1C	Required for normal development and maintenance ofcochlear hair cell bundles. Anchoring/scaffolding protein that isa part of the functional network formed by USH1C, USH1G, CDH23 andMYO7A that mediates mechanotransduction in cochlear hair cells.Required for normal hearing (By similarity).	0
398	PD	O43918	2KE1	Autoimmune regulator	AIRE	Transcriptional regulator that binds to DNA as a dimeror as a tetramer, but not as a monomer. Binds to G-doublets in anA/T-rich environment; the preferred motif is a tandem repeat of5'-. ATTGGTTA-3' combined with a 5'-TTATTA-3' box. Binds tonucleosomes (By similarity). Binds to chromatin and interactsselectively with histone H3 that is not methylated at 'Lys-4', notphosphorylated at 'Thr-3' and n…	0
399	PD	Q04656	2KMX	Copper-transporting ATPase 1	ATP7A	May supply copper to copper-requiring proteins withinthe secretory pathway, when localized in the trans-Golgi network.Under conditions of elevated extracellular copper, it relocalizedto the plasma membrane where it functions in the efflux of copperfrom cells.	0
400	PD	P15090	2NNQ	Fatty acid-binding protein, adipocyte	FABP4	Lipid transport protein in adipocytes. Binds both longchain fatty acids and retinoic acid. Delivers long-chain fattyacids and retinoic acid to their cognate receptors in the nucleus(By similarity).	1.8
401	PD	P53582	2NQ6	Methionine aminopeptidase 1	METAP1	Removes the N-terminal methionine from nascent proteins.Required for normal progression through the cell cycle.	1.5
402	PD	Q9NXA8	2NYR	NAD-dependent protein deacylase sirtuin-5, mitochondrial	SIRT5	NAD-dependent lysine demalonylase and desuccinylase thatspecifically removes malonyl and succinyl groups on targetproteins. Activates CPS1 and contributes to the regulation ofblood ammonia levels during prolonged fasting: acts by mediatingdesuccinylation of CPS1, thereby increasing CPS1 activity inresponse to elevated NAD levels during fasting. Has weak NAD-dependent protein deacetylase activity;…	2.06
403	PD	P10415	2O22	Apoptosis regulator Bcl-2	BCL2	Suppresses apoptosis in a variety of cell systemsincluding factor-dependent lymphohematopoietic and neural cells.Regulates cell death by controlling the mitochondrial membranepermeability. Appears to function in a feedback loop system withcaspases. Inhibits caspase activity either by preventing therelease of cytochrome c from the mitochondria and/or by binding tothe apoptosis-activating factor (A…	0
404	PD	P45381	2O4H	Aspartoacylase	ASPA	Catalyzes the deacetylation of N-acetylaspartic acid(NAA) to produce acetate and L-aspartate. NAA occurs in highconcentration in brain and its hydrolysis NAA plays a significantpart in the maintenance of intact white matter. In other tissuesit act as a scavenger of NAA from body fluids.	2.7
405	PD	P50579	2OAZ	Methionine aminopeptidase 2	METAP2	Removes the N-terminal methionine from nascent proteins.The catalytic activity of human METAP2 toward Met-Val peptides isconsistently two orders of magnitude higher than that of METAP1,suggesting that it is responsible for processing proteinscontaining N-terminal Met-Val and Met-Thr sequences in vivo.Protects eukaryotic initiation factor EIF2S1 fromtranslation-inhibiting phosphorylation by inhibi…	1.9
406	PD	Q9NWZ3	2OIC	Interleukin-1 receptor-associated kinase 4	IRAK4	Serine/threonine-protein kinase that plays a criticalrole in initiating innate immune response against foreignpathogens. Involved in Toll-like receptor (TLR) and IL-1Rsignaling pathways. Is rapidly recruited by MYD88 to the receptor-signaling complex upon TLR activation to form the Myddosometogether with IRAK2. Phosphorylates initially IRAK1, thusstimulating the kinase activity and intensive auto…	2.4
407	PD	P08069	2OJ9	Insulin-like growth factor 1 receptor	IGF1R	Receptor tyrosine kinase which mediates actions ofinsulin-like growth factor 1 (IGF1). Binds IGF1 with high affinityand IGF2 and insulin (INS) with a lower affinity. The activatedIGF1R is involved in cell growth and survival control. IGF1R iscrucial for tumor transformation and survival of malignant cell.Ligand binding activates the receptor kinase, leading to receptorautophosphorylation, and tyr…	2
408	PD	P11926	2ON3	Ornithine decarboxylase	ODC1		3
409	PD	Q02763	2OO8	Angiopoietin-1 receptor	TEK	Tyrosine-protein kinase that acts as cell-surfacereceptor for ANGPT1, ANGPT2 and ANGPT4 and regulates angiogenesis,endothelial cell survival, proliferation, migration, adhesion andcell spreading, reorganization of the actin cytoskeleton, but alsomaintenance of vascular quiescence. Has anti-inflammatory effectsby preventing the leakage of proinflammatory plasma proteins andleukocytes from blood ve…	2.2
410	PD	Q12959	2OQS	Disks large homolog 1	DLG1	Essential multidomain scaffolding protein required fornormal development (By similarity). Recruits channels, receptorsand signaling molecules to discrete plasma membrane domains inpolarized cells. May play a role in adherens junction assembly,signal transduction, cell proliferation, synaptogenesis andlymphocyte activation. Regulates the excitability of cardiacmyocytes by modulating the functional…	0
411	PD	P35247	2OS9	Pulmonary surfactant-associated protein D	SFTPD	Contributes to the lung's defense against inhaledmicroorganisms. May participate in the extracellularreorganization or turnover of pulmonary surfactant. Binds stronglymaltose residues and to a lesser extent other alpha-glucosylmoieties.	1.7
412	PD	P14780	2OVX	Matrix metalloproteinase-9	MMP9	May play an essential role in local proteolysis of theextracellular matrix and in leukocyte migration. Could play a rolein bone osteoclastic resorption. Cleaves KiSS1 at a Gly-|-Leubond. Cleaves type IV and type V collagen into large C-terminalthree quarter fragments and shorter N-terminal one quarterfragments. Degrades fibronectin but not laminin or Pz-peptide.	2
413	PD	Q9BRR9	2P0D	Rho GTPase-activating protein 9	ARHGAP9	GTPase activator for the Rho-type GTPases by convertingthem to an inactive GDP-bound state. Has a substantial GAPactivity toward CDC42 and RAC1 and less toward RHOA. Has a role inregulating adhesion of hematopoietic cells to the extracellularmatrix.	1.81
414	PD	Q9UI42	2PCU	Carboxypeptidase A4	CPA4	Metalloprotease that could be involved in the histonehyperacetylation pathway.	1.6
415	PD	P52732	2PG2	Kinesin-like protein KIF11	KIF11	Motor protein required for establishing a bipolarspindle. Blocking of KIF11 prevents centrosome migration andarrest cells in mitosis with monoastral microtubule arrays.	1.85
416	PD	P28907	2PGJ	ADP-ribosyl cyclase 1	CD38	Synthesizes cyclic ADP-ribose, a second messenger forglucose-induced insulin secretion. Also has cADPr hydrolaseactivity. Also moonlights as a receptor in cells of the immunesystem.	1.71
417	PD	Q9Y337	2PSX	Kallikrein-5	KLK5	May be involved in desquamation.	2.3
418	PD	P13569	2PZE	Cystic fibrosis transmembrane conductance regulator	CFTR	Involved in the transport of chloride ions. May regulatebicarbonate secretion and salvage in epithelial cells byregulating the SLC4A7 transporter.	1.7
419	PD	P21980	2Q3Z	Protein-glutamine gamma-glutamyltransferase 2	TGM2	Catalyzes the cross-linking of proteins and theconjugation of polyamines to proteins.	2
420	PD	O95749	2Q80	Geranylgeranyl pyrophosphate synthase	GGPS1	Catalyzes the trans-addition of the three molecules ofIPP onto DMAPP to form geranylgeranyl pyrophosphate, an importantprecursor of carotenoids and geranylated proteins.	2.7
421	PD	Q15118	2Q8G	[Pyruvate dehydrogenase [lipoamide]] kinase isozyme 1, mitochondrial	PDK1	Inhibits the mitochondrial pyruvate dehydrogenasecomplex by phosphorylation of the E1 alpha subunit, thuscontributing to the regulation of glucose metabolism.	1.9
422	PD	Q16539	2QD9	Mitogen-activated protein kinase 14	MAPK14	Serine/threonine kinase which acts as an essentialcomponent of the MAP kinase signal transduction pathway. MAPK14 isone of the four p38 MAPKs which play an important role in thecascades of cellular responses evoked by extracellular stimulisuch as proinflammatory cytokines or physical stress leading todirect activation of transcription factors. Accordingly, p38 MAPKsphosphorylate a broad range of …	1.7
423	PD	P55210	2QL9	Caspase-7	CASP7	Involved in the activation cascade of caspasesresponsible for apoptosis execution. Cleaves and activates sterolregulatory element binding proteins (SREBPs). Proteolyticallycleaves poly(ADP-ribose) polymerase (PARP) at a '216-Asp-|-Gly-217' bond. Overexpression promotes programmed cell death.	2.14
424	PD	P56817	2QP8	Beta-secretase 1	BACE1	Responsible for the proteolytic processing of theamyloid precursor protein (APP). Cleaves at the N-terminus of theA-beta peptide sequence, between residues 671 and 672 of APP,leads to the generation and extracellular release of beta-cleavedsoluble APP, and a corresponding cell-associated C-terminalfragment which is later released by gamma-secretase.	1.5
425	PD	P27815	2QYK	cAMP-specific 3',5'-cyclic phosphodiesterase 4A	PDE4A	Hydrolyzes the second messenger cAMP, which is a keyregulator of many important physiological processes.	2.1
426	PD	Q8WUM4	2R03	Programmed cell death 6-interacting protein	PDCD6IP	Class E VPS protein involved in concentration andsorting of cargo proteins of the multivesicular body (MVB) forincorporation into intralumenal vesicles (ILVs) that are generatedby invagination and scission from the limiting membrane of theendosome. Binds to the phospholipid lysobisphosphatidic acid(LBPA) which is abundant in MVBs internal membranes. The MVBpathway appears to require the sequentia…	2.59
427	PD	P24941	2R3I	Cyclin-dependent kinase 2	CDK2	Serine/threonine-protein kinase involved in the controlof the cell cycle; essential for meiosis, but dispensable formitosis. Phosphorylates CTNNB1, USP37, p53/TP53, NPM1, CDK7, RB1,BRCA2, MYC, NPAT, EZH2. Interacts with cyclins A, B1, B3, D, or E.Triggers duplication of centrosomes and DNA. Acts at the G1-Stransition to promote the E2F transcriptional program and theinitiation of DNA synthesis, a…	1.28
428	PD	Q15303	2R4B	Receptor tyrosine-protein kinase erbB-4	ERBB4	Tyrosine-protein kinase that plays an essential role ascell surface receptor for neuregulins and EGF family members andregulates development of the heart, the central nervous system andthe mammary gland, gene transcription, cell proliferation,differentiation, migration and apoptosis. Required for normalcardiac muscle differentiation during embryonic development, andfor postnatal cardiomyocyte pro…	2.4
429	PD	P00533	2RGP	Epidermal growth factor receptor	EGFR	Receptor tyrosine kinase binding ligands of the EGFfamily and activating several signaling cascades to convertextracellular cues into appropriate cellular responses. Knownligands include EGF, TGFA/TGF-alpha, amphiregulin, epigen/EPGN,BTC/betacellulin, epiregulin/EREG and HBEGF/heparin-binding EGF.Ligand binding triggers receptor homo- and/or heterodimerizationand autophosphorylation on key cytopl…	2
430	PD	O75173	2RJP	A disintegrin and metalloproteinase with thrombospondin motifs 4	ADAMTS4	Cleaves aggrecan, a cartilage proteoglycan, and may beinvolved in its turnover. May play an important role in thedestruction of aggrecan in arthritic diseases. Could also be acritical factor in the exacerbation of neurodegeneration inAlzheimer disease. Cleaves aggrecan at the '392-Glu-|-Ala-393'site.	2.8
431	PD	Q9H0M4	2RR4	Zinc finger CW-type PWWP domain protein 1	ZCWPW1		0
432	PD	P31749	2UVM	RAC-alpha serine/threonine-protein kinase	AKT1	AKT1 is one of 3 closely related serine/threonine-protein kinases (AKT1, AKT2 and AKT3) called the AKT kinase, andwhich regulate many processes including metabolism, proliferation,cell survival, growth and angiogenesis. This is mediated throughserine and/or threonine phosphorylation of a range of downstreamsubstrates. Over 100 substrate candidates have been reported sofar, but for most of them, n…	1.94
433	PD	O60341	2UXX	Lysine-specific histone demethylase 1A	KDM1A	Histone demethylase that demethylates both 'Lys-4'(H3K4me) and 'Lys-9' (H3K9me) of histone H3, thereby acting as acoactivator or a corepressor, depending on the context. Acts byoxidizing the substrate by FAD to generate the corresponding iminethat is subsequently hydrolyzed. Acts as a corepressor bymediating demethylation of H3K4me, a specific tag for epigenetictranscriptional activation. Demethy…	2.74
434	PD	P04062	2V3D	Glucosylceramidase	GBA		1.96
435	PD	P15085	2V77	Carboxypeptidase A1	CPA1	Carboxypeptidase that catalyzes the release of a C-terminal amino acid, but has little or no action with -Asp, -Glu,-Arg, -Lys or -Pro.	1.6
436	PD	P05091	2VLE	Aldehyde dehydrogenase, mitochondrial	ALDH2		2.4
437	PD	Q9Y3Y4	2VPE	Pygopus homolog 1	PYGO1	Involved in signal transduction through the Wnt pathway.	1.7
438	PD	P56524	2VQM	Histone deacetylase 4	HDAC4	Responsible for the deacetylation of lysine residues onthe N-terminal part of the core histones (H2A, H2B, H3 and H4).Histone deacetylation gives a tag for epigenetic repression andplays an important role in transcriptional regulation, cell cycleprogression and developmental events. Histone deacetylases act viathe formation of large multiprotein complexes. Involved in musclematuration via its int…	1.8
439	PD	P04637	2VUK	Cellular tumor antigen p53	TP53	Acts as a tumor suppressor in many tumor types; inducesgrowth arrest or apoptosis depending on the physiologicalcircumstances and cell type. Involved in cell cycle regulation asa trans-activator that acts to negatively regulate cell divisionby controlling a set of genes required for this process. One ofthe activated genes is an inhibitor of cyclin-dependent kinases.Apoptosis induction seems to be…	1.5
440	PD	P54760	2VWX	Ephrin type-B receptor 4	EPHB4	Receptor tyrosine kinase which binds promiscuouslytransmembrane ephrin-B family ligands residing on adjacent cells,leading to contact-dependent bidirectional signaling intoneighboring cells. The signaling pathway downstream of thereceptor is referred to as forward signaling while the signalingpathway downstream of the ephrin ligand is referred to as reversesignaling. Together with its cognate lig…	1.65
441	PD	Q9UQR0	2VYT	Sex comb on midleg-like protein 2	SCML2	Putative Polycomb group (PcG) protein. PcG proteins actby forming multiprotein complexes, which are required to maintainthe transcriptionally repressive state of homeotic genesthroughout development (By similarity).	1.9
442	PD	P02743	2W08	Serum amyloid P-component	APCS	Can interact with DNA and histones and may scavengenuclear material released from damaged circulating cells. May alsofunction as a calcium-dependent lectin.	1.7
443	PD	O96017	2W0J	Serine/threonine-protein kinase Chk2	CHEK2	Serine/threonine-protein kinase which is required forcheckpoint-mediated cell cycle arrest, activation of DNA repairand apoptosis in response to the presence of DNA double-strandbreaks. May also negatively regulate cell cycle progression duringunperturbed cell cycles. Following activation, phosphorylatesnumerous effectors preferentially at the consensus sequence [L-X-R-X-X-S/T]. Regulates cell cy…	2.05
444	PD	Q9NWT6	2W0X	Hypoxia-inducible factor 1-alpha inhibitor	HIF1AN	Hydroxylates HIF-1 alpha at 'Asp-803' in the C-terminaltransactivation domain (CAD). Functions as an oxygen sensor and,under normoxic conditions, the hydroxylation prevents interactionof HIF-1 with transcriptional coactivators including Cbp/p300-interacting transactivator. Involved in transcriptional repressionthrough interaction with HIF1A, VHL and histone deacetylases.Hydroxylates specific Asn …	2.12
445	PD	P62993	2W0Z	Growth factor receptor-bound protein 2	GRB2	Adapter protein that provides a critical link betweencell surface growth factor receptors and the Ras signalingpathway.Isoform 2 does not bind to phosphorylated epidermalgrowth factor receptor (EGFR) but inhibits EGF-inducedtransactivation of a RAS-responsive element. Isoform 2 acts as adominant negative protein over GRB2 and by suppressingproliferative signals, may trigger active programmed cell…	1.7
446	PD	Q96T60	2W3O	Bifunctional polynucleotide phosphatase/kinase	PNKP	Plays a key role in the repair of DNA damage,functioning as part of both the non-homologous end-joining (NHEJ)and base excision repair (BER) pathways. Through its two catalyticactivities, PNK ensures that DNA termini are compatible withextension and ligation by either removing 3'-phosphates from, orby phosphorylating 5'-hydroxyl groups on, the ribose sugar of theDNA backbone.	1.85
447	PD	P06730	2W97	Eukaryotic translation initiation factor 4E	EIF4E	Its translation stimulation activity is repressed bybinding to the complex CYFIP1-FMR1 (By similarity). Recognizes andbinds the 7-methylguanosine-containing mRNA cap during an earlystep in the initiation of protein synthesis and facilitatesribosome binding by inducing the unwinding of the mRNAs secondarystructures. Component of the CYFIP1-EIF4E-FMR1 complex which bindsto the mRNA cap and mediates…	2.29
448	PD	P06276	2WIJ	Cholinesterase	BCHE	Esterase with broad substrate specificity. Contributesto the inactivation of the neurotransmitter acetylcholine. Candegrade neurotoxic organophosphate esters.	2.1
449	PD	P31151	2WOR	Protein S100-A7	S100A7		1.7
450	PD	P07949	2X2L	Proto-oncogene tyrosine-protein kinase receptor Ret	RET	Receptor tyrosine-protein kinase involved in numerouscellular mechanisms including cell proliferation, neuronalnavigation, cell migration, and cell differentiation upon bindingwith glial cell derived neurotrophic factor family ligands.Phosphorylates PTK2/FAK1. Regulates both cell death/survivalbalance and positional information. Required for the molecularmechanisms orchestration during intestine …	2
451	PD	O96013	2X4Z	Serine/threonine-protein kinase PAK 4	PAK4	Serine/threonine protein kinase that plays a role in avariety of different signaling pathways including cytoskeletonregulation, cell migration, growth, proliferation or cellsurvival. Activation by various effectors including growth factorreceptors or active CDC42 and RAC1 results in a conformationalchange and a subsequent autophosphorylation on several serineand/or threonine residues. Phosphoryla…	2.1
452	PD	Q9UM73	2XBA	ALK tyrosine kinase receptor	ALK	Neuronal orphan receptor tyrosine kinase that isessentially and transiently expressed in specific regions of thecentral and peripheral nervous systems and plays an important rolein the genesis and differentiation of the nervous system.Transduces signals from ligands at the cell surface, throughspecific activation of the mitogen-activated protein kinase (MAPK)pathway. Phosphorylates almost exclusi…	1.95
453	PD	P17931	2XG3	Galectin-3	LGALS3	Galactose-specific lectin which binds IgE. May mediatewith the alpha-3, beta-1 integrin the stimulation by CSPG4 ofendothelial cells migration. Together with DMBT1, required forterminal differentiation of columnar epithelial cells during earlyembryogenesis (By similarity). In the nucleus: acts as a pre-mRNAsplicing factor. Involved in acute inflammatory responsesincluding neutrophil activation an…	1.2
454	PD	P51955	2XKD	Serine/threonine-protein kinase Nek2	NEK2	Protein kinase which is involved in the control ofcentrosome separation and bipolar spindle formation in mitoticcells and chromatin condensation in meiotic cells. Regulatescentrosome separation (essential for the formation of bipolarspindles and high-fidelity chromosome separation) byphosphorylating centrosomal proteins such as CROCC, CEP250 andNINL, resulting in their displacement from the centr…	1.96
455	PD	Q9UG22	2XTN	GTPase IMAP family member 2	GIMAP2		1.9
456	PD	Q07817	2YXJ	Bcl-2-like protein 1	BCL2L1	Potent inhibitor of cell death. Inhibits activation ofcaspases (By similarity). Appears to regulate cell death byblocking the voltage-dependent anion channel (VDAC) by binding toit and preventing the release of the caspase activator, CYC1, fromthe mitochondrial membrane. Also acts as a regulator of G2checkpoint and progression to cytokinesis during mitosis.Isoform Bcl-X(S) promotes apoptosis.	2.2
457	PD	Q15418	2Z7R	Ribosomal protein S6 kinase alpha-1	RPS6KA1	Serine/threonine-protein kinase that acts downstream ofERK (MAPK1/ERK2 and MAPK3/ERK1) signaling and mediates mitogenicand stress-induced activation of the transcription factors CREB1,ETV1/ER81 and NR4A1/NUR77, regulates translation through RPS6 andEIF4B phosphorylation, and mediates cellular proliferation,survival, and differentiation by modulating mTOR signaling andrepressing pro-apoptotic func…	2
458	PD	O15389	2ZG1	Sialic acid-binding Ig-like lectin 5	SIGLEC5	Putative adhesion molecule that mediates sialic-aciddependent binding to cells. Binds equally to alpha-2,3-linked andalpha-2,6-linked sialic acid. The sialic acid recognition site maybe masked by cis interactions with sialic acids on the same cellsurface.	2.7
459	PD	Q16654	2ZKJ	[Pyruvate dehydrogenase [lipoamide]] kinase isozyme 4, mitochondrial	PDK4	Inhibits the mitochondrial pyruvate dehydrogenasecomplex by phosphorylation of the E1 alpha subunit, thuscontributing to the regulation of glucose metabolism.	2
460	PD	P27361	2ZOQ	Mitogen-activated protein kinase 3	MAPK3	Serine/threonine kinase which acts as an essentialcomponent of the MAP kinase signal transduction pathway.MAPK1/ERK2 and MAPK3/ERK1 are the 2 MAPKs which play an importantrole in the MAPK/ERK cascade. They participate also in a signalingcascade initiated by activated KIT and KITLG/SCF. Depending on thecellular context, the MAPK/ERK cascade mediates diverse biologicalfunctions such as cell growth,…	2.39
461	PD	P07948	3A4O	Tyrosine-protein kinase Lyn	LYN	Non-receptor tyrosine-protein kinase that transmitssignals from cell surface receptors and plays an important role inthe regulation of innate and adaptive immune responses,hematopoiesis, responses to growth factors and cytokines, integrinsignaling, but also responses to DNA damage and genotoxic agents.Functions primarily as negative regulator, but can also functionas activator, depending on the c…	3
462	PD	O00625	3ACL	Pirin	PIR	Possible transcriptional coregulator. May contribute tothe regulation of cellular processes via its interaction withBCL3. May be required for efficient terminal myeloid maturation ofhematopoietic cells. May play a role in the regulation of cellmigration. May promote apoptosis when overexpressed. Has quercetin2,3-dioxygenase activity (in vitro).	2.35
463	PD	P17612	3AGM	cAMP-dependent protein kinase catalytic subunit alpha	PRKACA	Phosphorylates a large number of substrates in thecytoplasm and the nucleus. Regulates the abundance ofcompartmentalized pools of its regulatory subunits throughphosphorylation of PJA2 which binds and ubiquitinates thesesubunits, leading to their subsequent proteolysis. PhosphorylatesCDC25B, ABL1, NFKB1, CLDN3, PSMC5/RPT6, PJA2, RYR2, RORA, TRPC1and VASP. RORA is activated by phosphorylation. Req…	2
464	PD	Q13627	3ANQ	Dual specificity tyrosine-phosphorylation-regulated kinase 1A	DYRK1A	May play a role in a signaling pathway regulatingnuclear functions of cell proliferation. Phosphorylates serine,threonine and tyrosine residues in its sequence and in exogenoussubstrates.	2.6
465	PD	P21802	3B2T	Fibroblast growth factor receptor 2	FGFR2	Tyrosine-protein kinase that acts as cell-surfacereceptor for fibroblast growth factors and plays an essential rolein the regulation of cell proliferation, differentiation,migration and apoptosis, and in the regulation of embryonicdevelopment. Required for normal embryonic patterning, trophoblastfunction, limb bud development, lung morphogenesis, osteogenesisand skin development. Plays an essenti…	1.8
466	PD	P10275	3B66	Androgen receptor	AR	Steroid hormone receptors are ligand-activatedtranscription factors that regulate eukaryotic gene expression andaffect cellular proliferation and differentiation in targettissues. Transcription factor activity is modulated by boundcoactivator and corepressor proteins. Transcription activation isdown-regulated by NR0B2. Activated, but not phosphorylated, byHIPK3 and ZIPK/DAPK3.	1.65
467	PD	P22392	3BBB	Nucleoside diphosphate kinase B	NME2	Major role in the synthesis of nucleoside triphosphatesother than ATP. Negatively regulates Rho activity by interactingwith AKAP13/LBC. Acts as a transcriptional activator of the MYCgene; binds DNA non-specifically (PubMed:8392752). Exhibitshistidine protein kinase activity.	1.3
468	PD	P03951	3BG8	Coagulation factor XI	F11	Factor XI triggers the middle phase of the intrinsicpathway of blood coagulation by activating factor IX.	1.6
469	PD	P00491	3BGS	Purine nucleoside phosphorylase	PNP	The purine nucleoside phosphorylases catalyze thephosphorolytic breakdown of the N-glycosidic bond in the beta-(deoxy)ribonucleoside molecules, with the formation of thecorresponding free purine bases and pentose-1-phosphate.	2.1
470	PD	O43809	3BHO	Cleavage and polyadenylation specificity factor subunit 5	NUDT21	Component of the cleavage factor Im (CFIm) complex thatplays a key role in pre-mRNA 3'-processing. Involved inassociation with CPSF6 or CPSF7 in pre-MRNA 3'-end poly(A) sitecleavage and poly(A) addition. NUDT21/CPSF5 binds to cleavage andpolyadenylation RNA substrates. The homodimer mediatessimultaneous sequence-specific recognition of two 5'-UGUA-3'elements within the pre-mRNA. Binds to, but doe…	1.8
471	PD	Q04609	3BI1	Glutamate carboxypeptidase 2	FOLH1	Has both folate hydrolase and N-acetylated-alpha-linked-acidic dipeptidase (NAALADase) activity. Has a preference for tri-alpha-glutamate peptides. In the intestine, required for theuptake of folate. In the brain, modulates excitatoryneurotransmission through the hydrolysis of the neuropeptide, N-aceylaspartylglutamate (NAAG), thereby releasing glutamate.Isoform PSM-4 and isoform PSM-5 would appe…	1.5
472	PD	Q96C86	3BL9	m7GpppX diphosphatase	DCPS	Necessary for the complete degradation of mRNAs, both innormal mRNA turnover and in nonsense-mediated mRNA decay. Removesthe 7-methyl guanine cap structure from mRNA fragments shorterthan 10 nucleotides that are produced by 3'->5' exosome-mediatedmRNA decay. Releases m7GMP. Can also degrade m7GDP to m7GMP. Hasno activity towards mRNA molecules longer than 25 nucleotides.	1.8
473	PD	Q12866	3BPR	Tyrosine-protein kinase Mer	MERTK	Receptor tyrosine kinase that transduces signals fromthe extracellular matrix into the cytoplasm by binding to severalligands including LGALS3, TUB, TULP1 or GAS6. Regulates manyphysiological processes including cell survival, migration,differentiation, and phagocytosis of apoptotic cells(efferocytosis). Ligand binding at the cell surface inducesautophosphorylation of MERTK on its intracellular d…	2.8
474	PD	Q05397	3BZ3	Focal adhesion kinase 1	PTK2	Non-receptor protein-tyrosine kinase that plays anessential role in regulating cell migration, adhesion, spreading,reorganization of the actin cytoskeleton, formation anddisassembly of focal adhesions and cell protrusions, cell cycleprogression, cell proliferation and apoptosis. Required for earlyembryonic development and placenta development. Required forembryonic angiogenesis, normal cardiomyoc…	2.2
475	PD	P13747	3BZE	HLA class I histocompatibility antigen, alpha chain E	HLA-E	Preferably binds to a peptide derived from the signalsequence of most HLA-A, -B, -C and -G molecules.	2.5
476	PD	Q8WUI4	3C10	Histone deacetylase 7	HDAC7	Responsible for the deacetylation of lysine residues onthe N-terminal part of the core histones (H2A, H2B, H3 and H4).Histone deacetylation gives a tag for epigenetic repression andplays an important role in transcriptional regulation, cell cycleprogression and developmental events. Histone deacetylases act viathe formation of large multiprotein complexes. Involved in musclematuration by repressi…	2
477	PD	P15056	3C4C	Serine/threonine-protein kinase B-raf	BRAF	Involved in the transduction of mitogenic signals fromthe cell membrane to the nucleus. May play a role in thepostsynaptic responses of hippocampal neuron.	2.57
478	PD	P11362	3C4F	Fibroblast growth factor receptor 1	FGFR1	Tyrosine-protein kinase that acts as cell-surfacereceptor for fibroblast growth factors and plays an essential rolein the regulation of embryonic development, cell proliferation,differentiation and migration. Required for normal mesodermpatterning and correct axial organization during embryonicdevelopment, normal skeletogenesis and normal development of thegonadotropin-releasing hormone (GnRH) ne…	2.07
479	PD	Q9Y6F1	3C4H	Poly [ADP-ribose] polymerase 3	PARP3	Involved in the base excision repair (BER) pathway, bycatalyzing the poly(ADP-ribosyl)ation of a limited number ofacceptor proteins involved in chromatin architecture and in DNAmetabolism. This modification follows DNA damages and appears asan obligatory step in a detection/signaling pathway leading to thereparation of DNA strand breaks. May link the DNA damagesurveillance network to the mitotic …	2.1
480	PD	O95453	3CTR	Poly(A)-specific ribonuclease PARN	PARN	3'-exoribonuclease that has a preference for poly(A)tails of mRNAs, thereby efficiently degrading poly(A) tails.Exonucleolytic degradation of the poly(A) tail is often the firststep in the decay of eukaryotic mRNAs and is also used to silencecertain maternal mRNAs translationally during oocyte maturationand early embryonic development. Interacts with both the 3'-endpoly(A) tail and the 5'-end cap…	2.1
481	PD	Q07157	3CYY	Tight junction protein ZO-1	TJP1	The N-terminal may be involved in transducing a signalrequired for tight junction assembly, while the C-terminal mayhave specific properties of tight junctions. The alpha domainmight be involved in stabilizing junctions. Plays a role in theregulation of cell migration by targeting CDC42BPB to the leadingedge of migrating cells.	2.4
482	PD	Q8N1Q1	3CZV	Carbonic anhydrase 13	CA13	Reversible hydration of carbon dioxide.	2
483	PD	P01892	3D25	HLA class I histocompatibility antigen, A-2 alpha chain	HLA-A	Involved in the presentation of foreign antigens to theimmune system.	1.3
484	PD	Q96IY4	3D67	Carboxypeptidase B2	CPB2	Cleaves C-terminal arginine or lysine residues frombiologically active peptides such as kinins or anaphylatoxins inthe circulation thereby regulating their activities. Down-regulates fibrinolysis by removing C-terminal lysine residues fromfibrin that has already been partially degraded by plasmin.	3.4
485	PD	P53779	3DA6	Mitogen-activated protein kinase 10	MAPK10	Serine/threonine-protein kinase involved in variousprocesses such as neuronal proliferation, differentiation,migration and programmed cell death. Extracellular stimuli such asproinflammatory cytokines or physical stress stimulate the stress-activated protein kinase/c-Jun N-terminal kinase (SAP/JNK)signaling pathway. In this cascade, two dual specificity kinasesMAP2K4/MKK4 and MAP2K7/MKK7 phosphor…	2
486	PD	P48147	3DDU	Prolyl endopeptidase	PREP	Cleaves peptide bonds on the C-terminal side of prolylresidues within peptides that are up to approximately 30 aminoacids long.	1.56
487	PD	P43490	3DKJ	Nicotinamide phosphoribosyltransferase	NAMPT	Catalyzes the condensation of nicotinamide with 5-phosphoribosyl-1-pyrophosphate to yield nicotinamidemononucleotide, an intermediate in the biosynthesis of NAD. It isthe rate limiting component in the mammalian NAD biosynthesispathway (By similarity).	2
488	PD	P80188	3DSZ	Neutrophil gelatinase-associated lipocalin	LCN2	Iron-trafficking protein involved in multiple processessuch as apoptosis, innate immunity and renal development. Bindsiron through association with 2,5-dihydroxybenzoic acid (2,5-DHBA), a siderophore that shares structural similarities withbacterial enterobactin, and delivers or removes iron from thecell, depending on the context. Iron-bound form (holo-24p3) isinternalized following binding to th…	2
489	PD	P80192	3DTC	Mitogen-activated protein kinase kinase kinase 9	MAP3K9	Serine/threonine kinase which acts as an essentialcomponent of the MAP kinase signal transduction pathway. Plays animportant role in the cascades of cellular responses evoked bychanges in the environment. Once activated, acts as an upstreamactivator of the MKK/JNK signal transduction cascade through thephosphorylation of MAP2K4/MKK4 and MAP2K7/MKK7 which in turnactivate the JNKs. The MKK/JNK sign…	2.6
490	PD	P42892	3DWB	Endothelin-converting enzyme 1	ECE1	Converts big endothelin-1 to endothelin-1.	2.38
491	PD	Q16651	3e+16	Prostasin	PRSS8	Possesses a trypsin-like cleavage specificity with apreference for poly-basic substrates. Stimulates epithelial sodiumchannel (ENaC) activity through activating cleavage of the gammasubunits (SCNN1G).	1.6
492	PD	P19784	3E3B	Casein kinase II subunit alpha'	CSNK2A2	Catalytic subunit of a constitutively activeserine/threonine-protein kinase complex that phosphorylates alarge number of substrates containing acidic residues C-terminalto the phosphorylated serine or threonine. Regulates numerouscellular processes, such as cell cycle progression, apoptosis andtranscription, as well as viral infection. May act as a regulatorynode which integrates and coordinates …	3.2
493	PD	P14735	3E4A	Insulin-degrading enzyme	IDE	Plays a role in the cellular breakdown of insulin, IAPP,glucagon, bradykinin, kallidin and other peptides, and therebyplays a role in intercellular peptide signaling. Degrades amyloidformed by APP and IAPP. May play a role in the degradation andclearance of naturally secreted amyloid beta-protein by neuronsand microglia.	2.6
494	PD	O60674	3e+64	Tyrosine-protein kinase JAK2	JAK2	Non-receptor tyrosine kinase involved in variousprocesses such as cell growth, development, differentiation orhistone modifications. Mediates essential signaling events in bothinnate and adaptive immunity. In the cytoplasm, plays a pivotalrole in signal transduction via its association with type Ireceptors such as growth hormone (GHR), prolactin (PRLR), leptin(LEPR), erythropoietin (EPOR), thromb…	1.8
495	PD	O43813	3e+73	LanC-like protein 1	LANCL1	May play a role in EPS8 signaling. Binds glutathion.	2.8
496	PD	P62136	3E7A	Serine/threonine-protein phosphatase PP1-alpha catalytic subunit	PPP1CA	Protein phosphatase that associates with over 200regulatory proteins to form highly specific holoenzymes whichdephosphorylate hundreds of biological targets. Proteinphosphatase 1 (PP1) is essential for cell division, andparticipates in the regulation of glycogen metabolism, musclecontractility and protein synthesis. Involved in regulation ofionic conductances and long-term synaptic plasticity. Ma…	1.63
497	PD	P45984	3E7O	Mitogen-activated protein kinase 9	MAPK9	Serine/threonine-protein kinase involved in variousprocesses such as cell proliferation, differentiation, migration,transformation and programmed cell death. Extracellular stimulisuch as proinflammatory cytokines or physical stress stimulate thestress-activated protein kinase/c-Jun N-terminal kinase (SAP/JNK)signaling pathway. In this cascade, two dual specificity kinasesMAP2K4/MKK4 and MAP2K7/MK…	2.14
498	PD	Q02750	3E8N	Dual specificity mitogen-activated protein kinase kinase 1	MAP2K1	Dual specificity protein kinase which acts as anessential component of the MAP kinase signal transduction pathway.Binding of extracellular ligands such as growth factors, cytokinesand hormones to their cell-surface receptors activates RAS andthis initiates RAF1 activation. RAF1 then further activates thedual-specificity protein kinases MAP2K1/MEK1 and MAP2K2/MEK2. BothMAP2K1/MEK1 and MAP2K2/MEK2 …	2.5
499	PD	Q9Y263	3EBB	Phospholipase A-2-activating protein	PLAA	Involved in the maintenance of ubiquitin levels (Bysimilarity).	1.9
500	PD	O60658	3ECN	High affinity cAMP-specific and IBMX-insensitive 3',5'-cyclic phosphodiesterase 8A	PDE8A	Hydrolyzes the second messenger cAMP, which is a keyregulator of many important physiological processes. May beinvolved in maintaining basal levels of the cyclic nucleotideand/or in the cAMP regulation of germ cell development.	2.1
501	PD	P06213	3EKN	Insulin receptor	INSR	Receptor tyrosine kinase which mediates the pleiotropicactions of insulin. Binding of insulin leads to phosphorylation ofseveral intracellular substrates, including, insulin receptorsubstrates (IRS1, 2, 3, 4), SHC, GAB1, CBL and other signalingintermediates. Each of these phosphorylated proteins serve asdocking proteins for other signaling proteins that contain Src-homology-2 domains (SH2 domain)…	2.2
502	PD	P07900	3EKO	Heat shock protein HSP 90-alpha	HSP90AA1	Molecular chaperone that promotes the maturation,structural maintenance and proper regulation of specific targetproteins involved for instance in cell cycle control and signaltransduction. Undergoes a functional cycle that is linked to itsATPase activity. This cycle probably induces conformationalchanges in the client proteins, thereby causing their activation.Interacts dynamically with various c…	1.55
503	PD	P45983	3ELJ	Mitogen-activated protein kinase 8	MAPK8	Serine/threonine-protein kinase involved in variousprocesses such as cell proliferation, differentiation, migration,transformation and programmed cell death. Extracellular stimulisuch as proinflammatory cytokines or physical stress stimulate thestress-activated protein kinase/c-Jun N-terminal kinase (SAP/JNK)signaling pathway. In this cascade, two dual specificity kinasesMAP2K4/MKK4 and MAP2K7/MK…	1.8
504	PD	P29274	3EML	Adenosine receptor A2a	ADORA2A	Receptor for adenosine. The activity of this receptor ismediated by G proteins which activate adenylyl cyclase.	2.6
505	PD	Q07912	3EQR	Activated CDC42 kinase 1	TNK2	Non-receptor tyrosine-protein and serine/threonine-protein kinase that is implicated in cell spreading and migration,cell survival, cell growth and proliferation. Transducesextracellular signals to cytosolic and nuclear effectors.Phosphorylates AKT1, AR, MCF2, WASL and WWOX. Implicated intrafficking and clathrin-mediated endocytosis through binding toepidermal growth factor receptor (EGFR) and cl…	2
506	PD	P35968	3EWH	Vascular endothelial growth factor receptor 2	KDR	Tyrosine-protein kinase that acts as a cell-surfacereceptor for VEGFA, VEGFC and VEGFD. Plays an essential role inthe regulation of angiogenesis, vascular development, vascularpermeability, and embryonic hematopoiesis. Promotes proliferation,survival, migration and differentiation of endothelial cells.Promotes reorganization of the actin cytoskeleton. Isoformslacking a transmembrane domain, such …	1.6
507	PD	P08559	3EXE	Pyruvate dehydrogenase E1 component subunit alpha, somatic form, mitochondrial	PDHA1	The pyruvate dehydrogenase complex catalyzes the overallconversion of pyruvate to acetyl-CoA and CO(2). It containsmultiple copies of three enzymatic components: pyruvatedehydrogenase (E1), dihydrolipoamide acetyltransferase (E2) andlipoamide dehydrogenase (E3).	1.98
508	PD	P23458	3EYG	Tyrosine-protein kinase JAK1	JAK1	Tyrosine kinase of the non-receptor type, involved inthe IFN-alpha/beta/gamma signal pathway. Kinase partner for theinterleukin (IL)-2 receptor.	1.9
509	PD	P39900	3F17	Macrophage metalloelastase	MMP12	May be involved in tissue injury and remodeling. Hassignificant elastolytic activity. Can accept large and small aminoacids at the P1' site, but has a preference for leucine. Aromaticor hydrophobic residues are preferred at the P1 site, with smallhydrophobic residues (preferably alanine) occupying P3.	1.1
510	PD	P11309	3F2A	Serine/threonine-protein kinase pim-1	PIM1	Proto-oncogene with serine/threonine kinase activityinvolved in cell survival and cell proliferation and thusproviding a selective advantage in tumorigenesis. Exerts itsoncogenic activity through: the regulation of MYC transcriptionalactivity, the regulation of cell cycle progression and byphosphorylation and inhibition of proapoptotic proteins (BAD,MAP3K5, FOXO3). Phosphorylation of MYC leads to…	1.9
511	PD	P08581	3F66	Hepatocyte growth factor receptor	MET	Receptor tyrosine kinase that transduces signals fromthe extracellular matrix into the cytoplasm by binding tohepatocyte growth factor/HGF ligand. Regulates many physiologicalprocesses including proliferation, scattering, morphogenesis andsurvival. Ligand binding at the cell surface inducesautophosphorylation of MET on its intracellular domain thatprovides docking sites for downstream signaling m…	1.4
512	PD	Q969R5	3F70	Lethal(3)malignant brain tumor-like protein 2	L3MBTL2	Putative Polycomb group (PcG) protein. PcG proteinsmaintain the transcriptionally repressive state of genes, probablyvia a modification of chromatin, rendering it heritably changed inits expressibility. Its association with a chromatin-remodelingcomplex suggests that it may contribute to prevent expression ofgenes that trigger the cell into mitosis. Binds to monomethylatedand dimethylated 'Lys-20…	2.1
513	PD	P51452	3F81	Dual specificity protein phosphatase 3	DUSP3	Shows activity both for tyrosine-protein phosphate andserine-protein phosphate, but displays a strong preference towardphosphotyrosines. Specifically dephosphorylates and inactivatesERK1 and ERK2.	1.9
514	PD	Q9NQR1	3F9Y	N-lysine methyltransferase SETD8	SETD8	Protein-lysine N-methyltransferase that monomethylatesboth histones and non-histone proteins. Specificallymonomethylates 'Lys-20' of histone H4 (H4K20me1). H4K20me1 isenriched during mitosis and represents a specific tag forepigenetic transcriptional repression. Mainly functions ineuchromatin regions, thereby playing a central role in thesilencing of euchromatic genes. Required for cell prolifera…	1.5
515	PD	P13051	3FCI	Uracil-DNA glycosylase	UNG	Excises uracil residues from the DNA which can arise asa result of misincorporation of dUMP residues by DNA polymerase ordue to deamination of cytosine.	1.27
516	PD	O14965	3FDN	Aurora kinase A	AURKA	Mitotic serine/threonine kinases that contributes to theregulation of cell cycle progression. Associates with thecentrosome and the spindle microtubules during mitosis and plays acritical role in various mitotic events including theestablishment of mitotic spindle, centrosome duplication,centrosome separation as well as maturation, chromosomalalignment, spindle assembly checkpoint, and cytokinesi…	1.9
517	PD	O15151	3FEA	Protein Mdm4	MDM4	Inhibits p53/TP53- and TP73/p73-mediated cell cyclearrest and apoptosis by binding its transcriptional activationdomain. Inhibits degradation of MDM2. Can reverse MDM2-targeteddegradation of TP53 while maintaining suppression of TP53transactivation and apoptotic functions.	1.33
518	PD	Q9Y3Q0	3FED	N-acetylated-alpha-linked acidic dipeptidase 2	NAALAD2	Has N-acetylated-alpha-linked-acidic dipeptidase(NAALADase) activity. Also exhibits a dipeptidyl-peptidase IV typeactivity. Inactivate the peptide neurotransmitter N-acetylaspartylglutamate.	1.29
519	PD	Q9Y259	3FEG	Choline/ethanolamine kinase	CHKB	Has a key role in phospholipid biosynthesis. Catalyzesthe first step in phosphatidylethanolamine biosynthesis.Phosphorylates ethanolamine, and can also act on choline (invitro). Has higher activity with ethanolamine. May notsignificantly contribute to in vivo phosphatidylcholinebiosynthesis.	1.3
520	PD	Q16644	3FHR	MAP kinase-activated protein kinase 3	MAPKAPK3	Stress-activated serine/threonine-protein kinaseinvolved in cytokines production, endocytosis, cell migration,chromatin remodeling and transcriptional regulation. Followingstress, it is phosphorylated and activated by MAP kinase p38-alpha/MAPK14, leading to phosphorylation of substrates.Phosphorylates serine in the peptide sequence, Hyd-X-R-X(2)-S,where Hyd is a large hydrophobic residue. MAPKAPK…	1.9
521	PD	Q07343	3FRG	cAMP-specific 3',5'-cyclic phosphodiesterase 4B	PDE4B	Hydrolyzes the second messenger cAMP, which is a keyregulator of many important physiological processes. May beinvolved in mediating central nervous system effects oftherapeutic agents ranging from antidepressants to antiasthmaticand anti-inflammatory agents.	1.7
522	PD	P09960	3FUN	Leukotriene A-4 hydrolase	LTA4H	Epoxide hydrolase that catalyzes the final step in thebiosynthesis of the proinflammatory mediator leukotriene B4. Hasalso aminopeptidase activity.	1.58
523	PD	P53350	3FVH	Serine/threonine-protein kinase PLK1	PLK1	Serine/threonine-protein kinase that performs severalimportant functions throughout M phase of the cell cycle,including the regulation of centrosome maturation and spindleassembly, the removal of cohesins from chromosome arms, theinactivation of anaphase-promoting complex/cyclosome (APC/C)inhibitors, and the regulation of mitotic exit and cytokinesis.Polo-like kinase proteins acts by binding and …	1.58
524	PD	P22748	3FW3	Carbonic anhydrase 4	CA4	Reversible hydration of carbon dioxide. May stimulatethe sodium/bicarbonate transporter activity of SLC4A4 that acts inpH homeostasis. It is essential for acid overload removal from theretina and retina epithelium, and acid release in thechoriocapillaris in the choroid.	1.72
525	PD	Q13153	3FXZ	Serine/threonine-protein kinase PAK 1	PAK1	The activated kinase acts on a variety of targets.Likely to be the GTPase effector that links the Rho-relatedGTPases to the JNK MAP kinase pathway. Activated by CDC42 andRAC1. Involved in dissolution of stress fibers and reorganizationof focal complexes. Involved in regulation of microtubulebiogenesis through phosphorylation of TBCB. DVL1 and PAK1 form aternary complex with MUSK which is importan…	1.64
526	PD	Q14289	3FZS	Protein-tyrosine kinase 2-beta	PTK2B	Non-receptor protein-tyrosine kinase that regulatesreorganization of the actin cytoskeleton, cell polarization, cellmigration, adhesion, spreading and bone remodeling. Plays a rolein the regulation of the humoral immune response, and is requiredfor normal levels of marginal B-cells in the spleen and normalmigration of splenic B-cells. Required for normal macrophagepolarization and migration towar…	1.75
527	PD	P10721	3G0E	Mast/stem cell growth factor receptor Kit	KIT	Tyrosine-protein kinase that acts as cell-surfacereceptor for the cytokine KITLG/SCF and plays an essential role inthe regulation of cell survival and proliferation, hematopoiesis,stem cell maintenance, gametogenesis, mast cell development,migration and function, and in melanogenesis. In response toKITLG/SCF binding, KIT can activate several signaling pathways.Phosphorylates PIK3R1, PLCG1, SH2B2/…	1.6
528	PD	P35790	3G15	Choline kinase alpha	CHKA	Has a key role in phospholipid biosynthesis and maycontribute to tumor cell growth. Catalyzes the first step inphosphatidylcholine biosynthesis. Contributes tophosphatidylethanolamine biosynthesis. Phosphorylates choline andethanolamine. Has higher activity with choline.	1.7
529	PD	Q06187	3GEN	Tyrosine-protein kinase BTK	BTK	Non-receptor tyrosine kinase indispensable for Blymphocyte development, differentiation and signaling. Binding ofantigen to the B-cell antigen receptor (BCR) triggers signalingthat ultimately leads to B-cell activation. After BCR engagementand activation at the plasma membrane, phosphorylates PLCG2 atseveral sites, igniting the downstream signaling pathway throughcalcium mobilization, followed by…	1.6
530	PD	P09874	3GJW	Poly [ADP-ribose] polymerase 1	PARP1	Involved in the base excision repair (BER) pathway, bycatalyzing the poly(ADP-ribosyl)ation of a limited number ofacceptor proteins involved in chromatin architecture and in DNAmetabolism. This modification follows DNA damages and appears asan obligatory step in a detection/signaling pathway leading to thereparation of DNA strand breaks. Mediates the poly(ADP-ribosyl)ation of APLF and CHFR. Posit…	2.3
531	PD	P29375	3GL6	Lysine-specific demethylase 5A	KDM5A	Histone demethylase that specifically demethylates 'Lys-4' of histone H3, thereby playing a central role in histone code.Does not demethylate histone H3 'Lys-9', H3 'Lys-27', H3 'Lys-36',H3 'Lys-79' or H4 'Lys-20'. Demethylates trimethylated anddimethylated but not monomethylated H3 'Lys-4'. May stimulatetranscription mediated by nuclear receptors. May be involved intranscriptional regulation of …	1.9
532	PD	P28161	3GUR	Glutathione S-transferase Mu 2	GSTM2	Conjugation of reduced glutathione to a wide number ofexogenous and endogenous hydrophobic electrophiles.	2.5
533	PD	Q13564	3GZN	NEDD8-activating enzyme E1 regulatory subunit	NAE1	Regulatory subunit of the dimeric UBA3-NAE1 E1 enzyme.E1 activates NEDD8 by first adenylating its C-terminal glycineresidue with ATP, thereafter linking this residue to the sidechain of the catalytic cysteine, yielding a NEDD8-UBA3 thioesterand free AMP. E1 finally transfers NEDD8 to the catalytic cysteineof UBE2M. Necessary for cell cycle progression through the S-Mcheckpoint. Overexpression of …	3
534	PD	P37231	3H0A	Peroxisome proliferator-activated receptor gamma	PPARG	Receptor that binds peroxisome proliferators such ashypolipidemic drugs and fatty acids. Once activated by a ligand,the receptor binds to a promoter element in the gene for acyl-CoAoxidase and activates its transcription. It therefore controls theperoxisomal beta-oxidation pathway of fatty acids. Key regulatorof adipocyte differentiation and glucose homeostasis. Acts as acritical regulator of gut…	2.1
535	PD	P17707	3H0W	S-adenosylmethionine decarboxylase proenzyme	AMD1		1.81
536	PD	P68400	3H30	Casein kinase II subunit alpha	CSNK2A1	Catalytic subunit of a constitutively activeserine/threonine-protein kinase complex that phosphorylates alarge number of substrates containing acidic residues C-terminalto the phosphorylated serine or threonine. Regulates numerouscellular processes, such as cell cycle progression, apoptosis andtranscription, as well as viral infection. May act as a regulatorynode which integrates and coordinates …	1.56
537	PD	P04271	3HCM	Protein S100-B	S100B	Weakly binds calcium but binds zinc very tightly-distinct binding sites with different affinities exist for bothions on each monomer. Physiological concentrations of potassiumion antagonize the binding of both divalent cations, especiallyaffecting high-affinity calcium-binding sites. Binds to andinitiates the activation of STK38 by releasing autoinhibitoryintramolecular interactions within the ki…	2
538	PD	O00141	3HDM	Serine/threonine-protein kinase Sgk1	SGK1	Serine/threonine-protein kinase which is involved in theregulation of a wide variety of ion channels, membranetransporters, cellular enzymes, transcription factors, neuronalexcitability, cell growth, proliferation, survival, migration andapoptosis. Plays an important role in cellular stress response.Contributes to regulation of renal Na(+) retention, renal K(+)elimination, salt appetite, gastric …	2.6
539	PD	P17752	3HF6	Tryptophan 5-hydroxylase 1	TPH1		1.8
540	PD	O95363	3HFV	Phenylalanine--tRNA ligase, mitochondrial	FARS2	Catalyzes direct attachment of p-Tyr (Tyr) to tRNAPhe.Permits also, with a lower efficiency, the attachment of m-Tyr totRNAPhe, thereby opening the way for delivery of the misacylatedtRNA to the ribosome and incorporation of ROS-damaged amino acidinto proteins.	2.6
541	PD	P07711	3HHA	Cathepsin L1	CTSL1	Important for the overall degradation of proteins inlysosomes.	1.27
542	PD	P02766	3HJ0	Transthyretin	TTR	Thyroid hormone-binding protein. Probably transportsthyroxine from the bloodstream to the brain.	1.34
543	PD	P98170	3HL5	E3 ubiquitin-protein ligase XIAP	XIAP	Multi-functional protein which regulates not onlycaspases and apoptosis, but also modulates inflammatory signalingand immunity, copper homeostasis, mitogenic kinase signaling, cellproliferation, as well as cell invasion and metastasis. Acts as adirect caspase inhibitor. Directly bind to the active site pocketof CASP3 and CASP7 and obstructs substrate entry. InactivatesCASP9 by keeping it in a mon…	1.8
544	PD	P36897	3HMM	TGF-beta receptor type-1	TGFBR1	Transmembrane serine/threonine kinase forming with theTGF-beta type II serine/threonine kinase receptor, TGFBR2, thenon-promiscuous receptor for the TGF-beta cytokines TGFB1, TGFB2and TGFB3. Transduces the TGFB1, TGFB2 and TGFB3 signal from thecell surface to the cytoplasm and is thus regulating a plethora ofphysiological and pathological processes including cell cyclearrest in epithelial and hem…	1.7
545	PD	P33981	3HMP	Dual specificity protein kinase TTK	TTK	Phosphorylates proteins on serine, threonine, andtyrosine. Probably associated with cell proliferation. Essentialfor chromosome alignment by enhancing AURKB activity (via directCDCA8 phosphorylation) at the centromere, and for the mitoticcheckpoint.	2.3
546	PD	P00451	3HNB	Coagulation factor VIII	F8	Factor VIII, along with calcium and phospholipid, actsas a cofactor for factor IXa when it converts factor X to theactivated form, factor Xa.	1.15
547	PD	P55072	3HU3	Transitional endoplasmic reticulum ATPase	VCP	Necessary for the fragmentation of Golgi stacks duringmitosis and for their reassembly after mitosis. Involved in theformation of the transitional endoplasmic reticulum (tER). Thetransfer of membranes from the endoplasmic reticulum to the Golgiapparatus occurs via 50-70 nm transition vesicles which derivefrom part-rough, part-smooth transitional elements of theendoplasmic reticulum (tER). Vesicle…	2.2
548	PD	P12271	3HX3	Retinaldehyde-binding protein 1	RLBP1	Soluble retinoid carrier essential the proper functionof both rod and cone photoreceptors. Participates in theregeneration of active 11-cis-retinol and 11-cis-retinaldehyde,from the inactive 11-trans products of the rhodopsin photocycleand in the de novo synthesis of these retinoids from 11-transmetabolic precursors. The cycling of retinoids betweenphotoreceptor and adjacent pigment epithelium ce…	1.69
549	PD	Q9UNA0	3HYG	A disintegrin and metalloproteinase with thrombospondin motifs 5	ADAMTS5	Cleaves aggrecan, a cartilage proteoglycan, and may beinvolved in its turnover. May play an important role in thedestruction of aggrecan in arthritic diseases. May play a role inproteolytic processing mostly during the peri-implantation period.	1.4
550	PD	O94760	3I4A	N(G),N(G)-dimethylarginine dimethylaminohydrolase 1	DDAH1	Hydrolyzes N(G),N(G)-dimethyl-L-arginine (ADMA) andN(G)-monomethyl-L-arginine (MMA) which act as inhibitors of NOS.Has therefore a role in the regulation of nitric oxide generation.	1.9
551	PD	Q13526	3I6C	Peptidyl-prolyl cis-trans isomerase NIMA-interacting 1	PIN1	Essential PPIase that regulates mitosis presumably byinteracting with NIMA and attenuating its mitosis-promotingactivity. Displays a preference for an acidic residue N-terminalto the isomerized proline bond. Catalyzes pSer/Thr-Pro cis/transisomerizations. Down-regulates kinase activity of BTK. Cantransactivate multiple oncogenes and induce centrosomeamplification, chromosome instability and cell …	1.3
552	PD	O14786	3I97	Neuropilin-1	NRP1	The membrane-bound isoform 1 is a receptor involved inthe development of the cardiovascular system, in angiogenesis, inthe formation of certain neuronal circuits and in organogenesisoutside the nervous system. It mediates the chemorepulsantactivity of semaphorins. It binds to semaphorin 3A, The PLGF-2isoform of PGF, The VEGF-165 isoform of VEGF and VEGF-B.Coexpression with KDR results in increase…	2.9
553	PD	P14174	3IJG	Macrophage migration inhibitory factor	MIF	Pro-inflammatory cytokine. Involved in the innate immuneresponse to bacterial pathogens. The expression of MIF at sites ofinflammation suggests a role as mediator in regulating thefunction of macrophages in host defense. Counteracts the anti-inflammatory activity of glucocorticoids. Has phenylpyruvatetautomerase and dopachrome tautomerase activity (in vitro), butthe physiological substrate is not…	1.7
554	PD	P16442	3IOI	Histo-blood group ABO system transferase	ABO	This protein is the basis of the ABO blood group system.The histo-blood group ABO involves three carbohydrate antigens: A,B, and H. A, B, and AB individuals express a glycosyltransferaseactivity that converts the H antigen to the A antigen (by additionof UDP-GalNAc) or to the B antigen (by addition of UDP-Gal),whereas O individuals lack such activity.	1.45
555	PD	Q13133	3IPQ	Oxysterols receptor LXR-alpha	NR1H3	Orphan receptor. Interaction with RXR shifts RXR fromits role as a silent DNA-binding partner to an active ligand-binding subunit in mediating retinoid responses through targetgenes defined by LXRES. LXRES are DR4-type response elementscharacterized by direct repeats of two similar hexanuclotide half-sites spaced by four nucleotides. Plays an important role in theregulation of cholesterol homeost…	2
556	PD	P27707	3IPX	Deoxycytidine kinase	DCK	Required for the phosphorylation of thedeoxyribonucleosides deoxycytidine (dC), deoxyguanosine (dG) anddeoxyadenosine (dA). Has broad substrate specificity, and does notdisplay selectivity based on the chirality of the substrate. It isalso an essential enzyme for the phosphorylation of numerousnucleoside analogs widely employed as antiviral andchemotherapeutic agents.	2
557	PD	P31947	3IQU	14-3-3 protein sigma	SFN	Adapter protein implicated in the regulation of a largespectrum of both general and specialized signaling pathways. Bindsto a large number of partners, usually by recognition of aphosphoserine or phosphothreonine motif. Binding generally resultsin the modulation of the activity of the binding partner. Whenbound to KRT17, regulates protein synthesis and epithelial cellgrowth by stimulating Akt/mTO…	1.05
558	PD	O00408	3ITU	cGMP-dependent 3',5'-cyclic phosphodiesterase	PDE2A	Cyclic nucleotide phosphodiesterase with a dual-specificity for the second messengers cAMP and cGMP, which are keyregulators of many important physiological processes.	1.58
559	PD	O43791	3IVV	Speckle-type POZ protein	SPOP	Inhibits IPF1/PDX1 transactivation of established targetpromoters, such as insulin, may be by recruiting a repressorcomplex (By similarity). In complex with CUL3, involved inubiquitination of BMI1, H2AFY and DAXX, and probably also inubiquitination and proteasomal degradation of Gli2 or Gli3.	1.25
560	PD	P17252	3IW4	Protein kinase C alpha type	PRKCA	Calcium-activated, phospholipid- and diacylglycerol(DAG)-dependent serine/threonine-protein kinase that is involvedin positive and negative regulation of cell proliferation,apoptosis, differentiation, migration and adhesion, tumorigenesis,cardiac hypertrophy, angiogenesis, platelet function andinflammation, by directly phosphorylating targets such as RAF1,BCL2, CSPG4, TNNT2/CTNT, or activating si…	2.8
561	PD	P50440	3JDW	Glycine amidinotransferase, mitochondrial	GATM	Catalyzes the biosynthesis of guanidinoacetate, theimmediate precursor of creatine. Creatine plays a vital role inenergy metabolism in muscle tissues. May play a role in embryonicand central nervous system development. May be involved in theresponse to heart failure by elevating local creatine synthesis.	2.4
562	PD	O00763	3JRX	Acetyl-CoA carboxylase 2	ACACB	ACC-beta may be involved in the provision of malonyl-CoAor in the regulation of fatty acid oxidation, rather than fattyacid biosynthesis. Carries out three functions: biotin carboxylcarrier protein, biotin carboxylase and carboxyltransferase.	2.5
563	PD	P10827	3JZB	Thyroid hormone receptor alpha	THRA	Nuclear hormone receptor. High affinity receptor fortriiodothyronine.	2.01
564	PD	Q14676	3K05	Mediator of DNA damage checkpoint protein 1	MDC1	Required for checkpoint mediated cell cycle arrest inresponse to DNA damage within both the S phase and G2/M phases ofthe cell cycle. May serve as a scaffold for the recruitment of DNArepair and signal transduction proteins to discrete foci of DNAdamage marked by 'Ser-139' phosphorylation of histone H2AFX. Alsorequired for downstream events subsequent to the recruitment ofthese proteins. These in…	1.33
565	PD	P38398	3K0K	Breast cancer type 1 susceptibility protein	BRCA1	E3 ubiquitin-protein ligase that specifically mediatesthe formation of 'Lys-6'-linked polyubiquitin chains and plays acentral role in DNA repair by facilitating cellular responses toDNA damage. It is unclear whether it also mediates the formationof other types of polyubiquitin chains. The E3 ubiquitin-proteinligase activity is required for its tumor suppressor function. TheBRCA1-BARD1 heterodimer…	2.7
566	PD	O75530	3K27	Polycomb protein EED	EED	Polycomb group (PcG) protein. Component of the PRC2/EED-EZH2 complex, which methylates 'Lys-9' and 'Lys-27' of histone H3,leading to transcriptional repression of the affected target gene.Also recognizes 'Lys-26' trimethylated histone H1 with the effectof inhibiting PRC2 complex methyltransferase activity onnucleosomal histone H3 'Lys-27', whereas H3 'Lys-27' recognitionhas the opposite effect, e…	1.76
567	PD	Q96KQ7	3K5K	Histone-lysine N-methyltransferase EHMT2	EHMT2	Histone methyltransferase that specifically mono- anddimethylates 'Lys-9' of histone H3 (H3K9me1 and H3K9me2,respectively) in euchromatin. H3K9me represents a specific tag forepigenetic transcriptional repression by recruiting HP1 proteinsto methylated histones. Also mediates monomethylation of 'Lys-56'of histone H3 (H3K56me1) in G1 phase, leading to promoteinteraction between histone H3 and PCNA…	1.7
568	PD	P55055	3KFC	Oxysterols receptor LXR-beta	NR1H2	Orphan receptor. Binds preferentially to double-strandedoligonucleotide direct repeats having the consensus half-sitesequence 5'-AGGTCA-3' and 4-nt spacing (DR-4). Regulatescholesterol uptake through MYLIP-dependent ubiquitination of LDLR,VLDLR and LRP8 (By similarity).	2.4
569	PD	P08519	3KIV	Apolipoprotein(a)	LPA	Apo(a) is the main constituent of lipoprotein(a)(Lp(a)). It has serine proteinase activity and is able ofautoproteolysis. Inhibits tissue-type plasminogen activator 1.Lp(a) may be a ligand for megalin/Gp 330.	1.8
570	PD	Q9UGN5	3KJD	Poly [ADP-ribose] polymerase 2	PARP2	Involved in the base excision repair (BER) pathway, bycatalyzing the poly(ADP-ribosyl)ation of a limited number ofacceptor proteins involved in chromatin architecture and in DNAmetabolism. This modification follows DNA damages and appears asan obligatory step in a detection/signaling pathway leading to thereparation of DNA strand breaks.	1.95
571	PD	Q9H2K2	3KR8	Tankyrase-2	TNKS2	Poly-ADP-ribosyltransferase involved in variousprocesses such as Wnt signaling pathway, telomere length andvesicle trafficking. Acts as an activator of the Wnt signalingpathway by mediating poly-ADP-ribosylation of AXIN1 and AXIN2, 2key components of the beta-catenin destruction complex: poly-ADP-ribosylated target proteins are recognized by RNF146, whichmediates their ubiquitination and subseque…	2.1
572	PD	P25098	3KRX	Beta-adrenergic receptor kinase 1	ADRBK1	Specifically phosphorylates the agonist-occupied form ofthe beta-adrenergic and closely related receptors, probablyinducing a desensitization of them. Key regulator of LPAR1signaling. Competes with RALA for binding to LPAR1 thus affectingthe signaling properties of the receptor. Desensitizes LPAR1 andLPAR2 in a phosphorylation-independent manner.	3.1
573	PD	P43235	3KWZ	Cathepsin K	CTSK	Closely involved in osteoclastic bone resorption and mayparticipate partially in the disorder of bone remodeling. Displayspotent endoprotease activity against fibrinogen at acid pH. Mayplay an important role in extracellular matrix degradation.	1.49
574	PD	Q13009	3KZE	T-lymphoma invasion and metastasis-inducing protein 1	TIAM1	Modulates the activity of RHO-like proteins and connectsextracellular signals to cytoskeletal activities. Acts as a GDP-dissociation stimulator protein that stimulates the GDP-GTPexchange activity of RHO-like GTPases and activates them.Activates RAC1, CDC42, and to a lesser extent RHOA.	1.8
575	PD	O43451	3L4Y	Maltase-glucoamylase, intestinal	MGAM	May serve as an alternate pathway for starch digestionwhen luminal alpha-amylase activity is reduced because ofimmaturity or malnutrition. May play a unique role in thedigestion of malted dietary oligosaccharides used in foodmanufacturing.	1.8
576	PD	O00189	3L81	AP-4 complex subunit mu-1	AP4M1	Subunit of novel type of clathrin- or non-clathrin-associated protein coat involved in targeting proteins from thetrans-Golgi network (TGN) to the endosomal-lysosomal system.	1.6
577	PD	Q00987	3LBL	E3 ubiquitin-protein ligase Mdm2	MDM2	E3 ubiquitin-protein ligase that mediates ubiquitinationof p53/TP53, leading to its degradation by the proteasome.Inhibits p53/TP53- and p73/TP73-mediated cell cycle arrest andapoptosis by binding its transcriptional activation domain. Alsoacts as an ubiquitin ligase E3 toward itself and ARRB1. Permitsthe nuclear export of p53/TP53. Promotes proteasome-dependentubiquitin-independent degradation o…	1.6
578	PD	P41182	3LBZ	B-cell lymphoma 6 protein	BCL6	Transcriptional repressor which is required for germinalcenter formation and antibody affinity maturation. Probably playsan important role in lymphomagenesis.	2.3
579	PD	P00740	3LC3	Coagulation factor IX	F9	Factor IX is a vitamin K-dependent plasma protein thatparticipates in the intrinsic pathway of blood coagulation byconverting factor X to its active form in the presence of Ca(2+)ions, phospholipids, and factor VIIIa.	1.9
580	PD	P48736	3LJ3	Phosphatidylinositol 4,5-bisphosphate 3-kinase catalytic subunit gamma isoform	PIK3CG	Phosphoinositide-3-kinase (PI3K) that phosphorylatesPtdIns(4,5)P2 (Phosphatidylinositol 4,5-bisphosphate) to generatephosphatidylinositol 3,4,5-trisphosphate (PIP3). PIP3 plays a keyrole by recruiting PH domain-containing proteins to the membrane,including AKT1 and PDPK1, activating signaling cascades involvedin cell growth, survival, proliferation, motility and morphology.Links G-protein coupled…	2.43
581	PD	Q08211	3LLM	ATP-dependent RNA helicase A	DHX9	Unwinds double-stranded DNA and RNA in a 3' to 5'direction. Alteration of secondary structure may subsequentlyinfluence interactions with proteins or other nucleic acids.Functions as a transcriptional activator. Component of the CRD-mediated complex that promotes MYC mRNA stability. Involved withLARP6 in the stabilization of type I collagen mRNAs for CO1A1 andCO1A2.	2.8
582	PD	P37231	3LMP	Peroxisome proliferator-activated receptor gamma	PPARG	Receptor that binds peroxisome proliferators such ashypolipidemic drugs and fatty acids. Once activated by a ligand,the receptor binds to a promoter element in the gene for acyl-CoAoxidase and activates its transcription. It therefore controls theperoxisomal beta-oxidation pathway of fatty acids. Key regulatorof adipocyte differentiation and glucose homeostasis. Acts as acritical regulator of gut…	1.9
583	PD	Q03164	3LQJ	Histone-lysine N-methyltransferase MLL	MLL	Histone methyltransferase that plays an essential rolein early development and hematopoiesis. Catalytic subunit of theMLL1/MLL complex, a multiprotein complex that mediates bothmethylation of 'Lys-4' of histone H3 (H3K4me) complex andacetylation of 'Lys-16' of histone H4 (H4K16ac). In the MLL1/MLLcomplex, it specifically mediates H3K4me, a specific tag forepigenetic transcriptional activation. Ha…	1.9
584	PD	P49137	3M2W	MAP kinase-activated protein kinase 2	MAPKAPK2	Stress-activated serine/threonine-protein kinaseinvolved in cytokines production, endocytosis, reorganization ofthe cytoskeleton, cell migration, cell cycle control, chromatinremodeling, DNA damage response and transcriptional regulation.Following stress, it is phosphorylated and activated by MAP kinasep38-alpha/MAPK14, leading to phosphorylation of substrates.Phosphorylates serine in the peptide…	2.41
585	PD	Q92769	3MAX	Histone deacetylase 2	HDAC2	Responsible for the deacetylation of lysine residues onthe N-terminal part of the core histones (H2A, H2B, H3 and H4).Histone deacetylation gives a tag for epigenetic repression andplays an important role in transcriptional regulation, cell cycleprogression and developmental events. Histone deacetylases act viathe formation of large multiprotein complexes. Formstranscriptional repressor complexes…	2.05
586	PD	P00749	3MHW	Urokinase-type plasminogen activator	PLAU	Specifically cleave the zymogen plasminogen to form theactive enzyme plasmin.	1.45
587	PD	P11172	3MI2	Uridine 5'-monophosphate synthase	UMPS		1.2
588	PD	Q08881	3MIY	Tyrosine-protein kinase ITK/TSK	ITK	Tyrosine kinase that plays an essential role inregulation of the adaptive immune response. Regulates thedevelopment, function and differentiation of conventional T-cellsand nonconventional NKT-cells. When antigen presenting cells (APC)activate T-cell receptor (TCR), a series of phosphorylation leadto the recruitment of ITK to the cell membrane, in the vicinity ofthe stimulated TCR receptor, where…	1.67
589	PD	Q9H9B1	3MO5	Histone-lysine N-methyltransferase EHMT1	EHMT1	Histone methyltransferase that specifically mono- anddimethylates 'Lys-9' of histone H3 (H3K9me1 and H3K9me2,respectively) in euchromatin. H3K9me represents a specific tag forepigenetic transcriptional repression by recruiting HP1 proteinsto methylated histones. Also weakly methylates 'Lys-27' of histoneH3 (H3K27me). Also required for DNA methylation, the histonemethyltransferase activity is not …	2.14
590	PD	Q9BY41	3MZ6	Histone deacetylase 8	HDAC8	Responsible for the deacetylation of lysine residues onthe N-terminal part of the core histones (H2A, H2B, H3 and H4).Histone deacetylation gives a tag for epigenetic repression andplays an important role in transcriptional regulation, cell cycleprogression and developmental events. Histone deacetylases act viathe formation of large multiprotein complexes. May play a role insmooth muscle cell con…	2
591	PD	P14324	3N45	Farnesyl pyrophosphate synthase	FDPS	Key enzyme in isoprenoid biosynthesis which catalyzesthe formation of farnesyl diphosphate (FPP), a precursor forseveral classes of essential metabolites including sterols,dolichols, carotenoids, and ubiquinones. FPP also serves assubstrate for protein farnesylation and geranylgeranylation.Catalyzes the sequential condensation of isopentenyl pyrophosphatewith the allylic pyrophosphates, dimethyla…	1.88
592	PD	P23946	3N7O	Chymase	CMA1	Major secreted protease of mast cells with suspectedroles in vasoactive peptide generation, extracellular matrixdegradation, and regulation of gland secretion.	1.8
593	PD	Q16602	3N7S	Calcitonin gene-related peptide type 1 receptor	CALCRL	Receptor for calcitonin-gene-related peptide (CGRP)together with RAMP1 and receptor for adrenomedullin together withRAMP3 (By similarity). Receptor for adrenomedullin together withRAMP2. The activity of this receptor is mediated by G proteinswhich activate adenylyl cyclase.	2.1
594	PD	P50053	3NC9	Ketohexokinase	KHK		2.4
595	PD	O75164	3NJY	Lysine-specific demethylase 4A	KDM4A	Histone demethylase that specifically demethylates 'Lys-9' and 'Lys-36' residues of histone H3, thereby playing a centralrole in histone code. Does not demethylate histone H3 'Lys-4', H3'Lys-27' nor H4 'Lys-20'. Demethylates trimethylated H3 'Lys-9'and H3 'Lys-36' residue, while it has no activity on mono- anddimethylated residues. Demethylation of Lys residue generatesformaldehyde and succinate.…	2.6
596	PD	P08238	3NMQ	Heat shock protein HSP 90-beta	HSP90AB1	Molecular chaperone that promotes the maturation,structural maintenance and proper regulation of specific targetproteins involved for instance in cell cycle control and signaltransduction. Undergoes a functional cycle that is linked to itsATPase activity. This cycle probably induces conformationalchanges in the client proteins, thereby causing their activation.Interacts dynamically with various c…	2.2
597	PD	Q8IWV8	3NY3	E3 ubiquitin-protein ligase UBR2	UBR2	E3 ubiquitin-protein ligase which is a component of theN-end rule pathway. Recognizes and binds to proteins bearingspecific N-terminal residues that are destabilizing according tothe N-end rule, leading to their ubiquitination and subsequentdegradation. Plays a critical role in chromatin inactivation andchromosome-wide transcriptional silencing during meiosis viaubiquitination of histone H2A. Bin…	1.6
598	PD	P43250	3NYN	G protein-coupled receptor kinase 6	GRK6	Specifically phosphorylates the activated forms of Gprotein-coupled receptors. Such receptor phosphorylation initiatesbeta-arrestin-mediated receptor desensitization, internalization,and signaling events leading to their desensitization. Seems to beinvolved in the desensitization of D2-like dopamin receptors instriatum and chemokine receptor CXCR4 which is critical forCXCL12-induced cell chemotax…	2.72
599	PD	P29597	3NYX	Non-receptor tyrosine-protein kinase TYK2	TYK2	Probably involved in intracellular signal transductionby being involved in the initiation of type I IFN signaling.Phosphorylates the interferon-alpha/beta receptor alpha chain.	2.5
600	PD	Q06124	3O5X	Tyrosine-protein phosphatase non-receptor type 11	PTPN11	Acts downstream of various receptor and cytoplasmicprotein tyrosine kinases to participate in the signal transductionfrom the cell surface to the nucleus. Dephosphorylates ROCK2 atTyr-722 resulting in stimulatation of its RhoA binding activity.	2
601	PD	Q99816	3OBQ	Tumor susceptibility gene 101 protein	TSG101	Component of the ESCRT-I complex, a regulator ofvesicular trafficking process. Binds to ubiquitinated cargoproteins and is required for the sorting of endocyticubiquitinated cargos into multivesicular bodies (MVBs). Mediatesthe association between the ESCRT-0 and ESCRT-I complex. Requiredfor completion of cytokinesis; the function requires CEP55. May beinvolved in cell growth and differentiation.…	1.4
602	PD	P61073	3ODU	C-X-C chemokine receptor type 4	CXCR4	Receptor for the C-X-C chemokine CXCL12/SDF-1 thattransduces a signal by increasing intracellular calcium ion levelsand enhancing MAPK1/MAPK3 activation. Acts as a receptor forextracellular ubiquitin; leading to enhanced intracellular calciumions and reduced cellular cAMP levels. Involved in hematopoiesisand in cardiac ventricular septum formation. Also plays anessential role in vascularization o…	2.5
603	PD	Q96RI1	3OKI	Bile acid receptor	NR1H4	Ligand-activated transcription factor. Receptor for bileacids such as chenodeoxycholic acid, lithocholic acid anddeoxycholic acid. Represses the transcription of the cholesterol7-alpha-hydroxylase gene (CYP7A1) through the induction of NR0B2or FGF19 expression, via two distinct mechanisms. Activates theintestinal bile acid-binding protein (IBABP). Activates thetranscription of bile salt export pu…	2
604	PD	Q7KZF4	3OMC	Staphylococcal nuclease domain-containing protein 1	SND1	Functions as a bridging factor between STAT6 and thebasal transcription factor. Plays a role in PIM1 regulation of MYBactivity. Functions as a transcriptional coactivator for theEpstein-Barr virus nuclear antigen 2 (EBNA2).	1.77
605	PD	P25774	3OVX	Cathepsin S	CTSS	Thiol protease. Key protease responsible for the removalof the invariant chain from MHC class II molecules. The bond-specificity of this proteinase is in part similar to thespecificities of cathepsin L and cathepsin N.	1.49
606	PD	P09382	3OY8	Galectin-1	LGALS1	May regulate apoptosis, cell proliferation and celldifferentiation. Binds beta-galactoside and a wide array ofcomplex carbohydrates. Inhibits CD45 protein phosphatase activityand therefore the dephosphorylation of Lyn kinase.	2.19
607	PD	O60885	3P5O	Bromodomain-containing protein 4	BRD4	Plays a role in a process governing chromosomal dynamicsduring mitosis (By similarity).	1.6
608	PD	O14757	3PA3	Serine/threonine-protein kinase Chk1	CHEK1	Serine/threonine-protein kinase which is required forcheckpoint-mediated cell cycle arrest and activation of DNA repairin response to the presence of DNA damage or unreplicated DNA. Mayalso negatively regulate cell cycle progression during unperturbedcell cycles. This regulation is achieved by a number of mechanismsthat together help to preserve the integrity of the genome.Recognizes the substrat…	1.4
609	PD	P52333	3PJC	Tyrosine-protein kinase JAK3	JAK3	Non-receptor tyrosine kinase involved in variousprocesses such as cell growth, development, or differentiation.Mediates essential signaling events in both innate and adaptiveimmunity and plays a crucial role in hematopoiesis during T-cellsdevelopment. In the cytoplasm, plays a pivotal role in signaltransduction via its association with type I receptors sharing thecommon subunit gamma such as IL2R…	2.2
610	PD	P45452	830C	Collagenase 3	MMP13	Degrades collagen type I. Does not act on gelatin orcasein. Could have a role in tumoral process.	1.6
611	PD	P03956	966C	Interstitial collagenase	MMP1	Cleaves collagens of types I, II, and III at one site inthe helical domain. Also cleaves collagens of types VII and X. Incase of HIV infection, interacts and cleaves the secreted viralTat protein, leading to a decrease in neuronal Tat's mediatedneurotoxicity.	1.9
