# Supplementary material for: DDI-CPI, a server that predicts drug–drug interactions through implementing the chemical–protein interactome
Source: Nucleic Acids Res. 2014 May 29;42(Web Server issue):W46–52. doi: 10.1093/nar/gku433 (PMC4086096; doi:10.1093/nar/gku433)
Supplement: Supplementary Data [file supp_gku433_nar-00366-web-b-2014-File007.xls]

## Sheet: extract_s3
Supplementary Table 3: Drug pairs in the training set
Note: Drug IDs are represented by DrugBank IDs
Drug 1 ID	Drug 2 ID	Positive(y)/Negative(n)
DB00775	DB00063	y
DB00063	DB00374	y
DB00118	DB00605	y
DB00656	DB00118	y
DB00726	DB00118	y
DB00285	DB00118	y
DB00682	DB00118	y
DB00118	DB00315	y
DB00746	DB00126	y
DB00126	DB00224	y
DB00582	DB00136	y
DB01351	DB00158	y
DB00237	DB00158	y
DB00241	DB00158	y
DB00158	DB01353	y
DB00754	DB00158	y
DB00158	DB01320	y
DB00158	DB01354	y
DB01355	DB00158	y
DB00532	DB00158	y
DB00158	DB00474	y
DB00158	DB00849	y
DB00312	DB00158	y
DB01174	DB00158	y
DB00252	DB00158	y
DB00794	DB00158	y
DB00418	DB00158	y
DB00158	DB00306	y
DB00162	DB00459	y
DB00307	DB00162	y
DB00162	DB00982	y
DB00755	DB00162	y
DB01393	DB00175	y
DB01394	DB00175	y
DB01039	DB00175	y
DB01241	DB00175	y
DB00175	DB00932	y
DB01418	DB00176	y
DB00918	DB00176	y
DB01223	DB00176	y
DB00321	DB00176	y
DB00543	DB00176	y
DB00182	DB00176	y
DB01125	DB00176	y
DB00637	DB00176	y
DB00865	DB00176	y
DB00564	DB00176	y
DB00395	DB00176	y
DB01166	DB00176	y
DB01242	DB00176	y
DB00363	DB00176	y
DB01151	DB00176	y
DB01191	DB00176	y
DB01576	DB00176	y
DB00266	DB00176	y
DB00937	DB00176	y
DB00320	DB00176	y
DB01142	DB00176	y
DB00476	DB00176	y
DB00651	DB00176	y
DB00216	DB00176	y
DB00696	DB00176	y
DB00754	DB00176	y
DB00574	DB00176	y
DB01320	DB00176	y
DB00998	DB00176	y
DB00458	DB00176	y
DB01247	DB00176	y
DB00601	DB00176	y
DB00579	DB00176	y
DB00532	DB00176	y
DB00933	DB00176	y
DB00333	DB00176	y
DB00379	DB00176	y
DB00370	DB00176	y
DB01171	DB00176	y
DB00952	DB00176	y
DB00224	DB01045	y
DB00734	DB00224	y
DB01232	DB00224	y
DB00540	DB00176	y
DB00334	DB00176	y
DB00497	DB00176	y
DB01579	DB00176	y
DB00780	DB00176	y
DB00191	DB00176	y
DB00252	DB00176	y
DB00344	DB00176	y
DB00980	DB00176	y
DB01367	DB00176	y
DB00953	DB00176	y
DB00268	DB00176	y
DB00296	DB00176	y
DB01037	DB00176	y
DB00669	DB00176	y
DB00382	DB00176	y
DB00857	DB00176	y
DB00342	DB00176	y
DB00277	DB00176	y
DB00730	DB00176	y
DB00679	DB00176	y
DB01600	DB00176	y
DB00697	DB00176	y
DB00500	DB00176	y
DB00656	DB00176	y
DB00176	DB00374	y
DB00726	DB00176	y
DB00427	DB00176	y
DB00285	DB00176	y
DB00682	DB00176	y
DB00315	DB00176	y
DB01143	DB00177	y
DB00594	DB00177	y
DB00684	DB00177	y
DB00177	DB00519	y
DB00177	DB00374	y
DB00384	DB00177	y
DB00594	DB00178	y
DB01395	DB00178	y
DB00697	DB00178	y
DB00684	DB00178	y
DB00178	DB00374	y
DB00384	DB00178	y
DB00582	DB00180	y
DB00181	DB00427	y
DB00477	DB00182	y
DB00182	DB00472	y
DB00182	DB01170	y
DB00182	DB01247	y
DB00182	DB00933	y
DB00182	DB01403	y
DB00182	DB00715	y
DB00182	DB00850	y
DB00182	DB00780	y
DB00182	DB01069	y
DB00182	DB01608	y
DB00182	DB01367	y
DB00182	DB00679	y
DB00182	DB00831	y
DB00185	DB00872	y
DB00382	DB00185	y
DB00363	DB00186	y
DB00186	DB00427	y
DB00313	DB00186	y
DB00414	DB00187	y
DB00672	DB00187	y
DB00575	DB00187	y
DB00320	DB00187	y
DB00280	DB00187	y
DB00187	DB01253	y
DB00696	DB00187	y
DB01288	DB00187	y
DB00187	DB00983	y
DB01120	DB00187	y
DB01067	DB00187	y
DB01289	DB00187	y
DB01016	DB00187	y
DB01382	DB00187	y
DB00328	DB00187	y
DB01064	DB00187	y
DB00281	DB00187	y
DB00247	DB00187	y
DB00816	DB00187	y
DB00236	DB00187	y
DB01291	DB00187	y
DB00457	DB00187	y
DB00187	DB00912	y
DB01001	DB00187	y
DB00938	DB00187	y
DB01162	DB00187	y
DB00871	DB00187	y
DB00839	DB00187	y
DB01124	DB00187	y
DB00187	DB00374	y
DB00661	DB00187	y
DB01418	DB00189	y
DB01125	DB00189	y
DB00266	DB00189	y
DB00682	DB00189	y
DB00477	DB00191	y
DB00392	DB00191	y
DB00472	DB00191	y
DB01170	DB00191	y
DB01247	DB00191	y
DB00933	DB00191	y
DB00191	DB00902	y
DB00191	DB01403	y
DB00191	DB00715	y
DB00850	DB00191	y
DB00780	DB00191	y
DB00191	DB00420	y
DB00191	DB01069	y
DB01608	DB00191	y
DB00191	DB00777	y
DB00191	DB01367	y
DB00191	DB00679	y
DB00191	DB00519	y
DB00191	DB00831	y
DB00191	DB00508	y
DB00191	DB01246	y
DB00191	DB00427	y
DB00191	DB00285	y
DB00196	DB01418	y
DB00404	DB00196	y
DB00321	DB00196	y
DB01125	DB00196	y
DB00196	DB06697	y
DB00196	DB01076	y
DB01558	DB00196	y
DB00564	DB00196	y
DB00224	DB06335	y
DB00203	DB00224	y
DB00395	DB00196	y
DB00482	DB00196	y
DB00475	DB00196	y
DB01166	DB00196	y
DB01068	DB00196	y
DB00628	DB00196	y
DB00196	DB00872	y
DB00531	DB00196	y
DB00829	DB00196	y
DB00266	DB00196	y
DB00196	DB00320	y
DB00196	DB00700	y
DB00196	DB00696	y
DB01215	DB00196	y
DB00754	DB00196	y
DB00196	DB00690	y
DB00196	DB01095	y
DB00196	DB01320	y
DB00196	DB00801	y
DB00196	DB00502	y
DB00196	DB00458	y
DB00196	DB00227	y
DB00196	DB06708	y
DB00196	DB00532	y
DB00196	DB00683	y
DB00196	DB00540	y
DB00252	DB00196	y
DB00196	DB01100	y
DB00196	DB01589	y
DB00196	DB00980	y
DB00196	DB01045	y
DB00196	DB00675	y
DB00196	DB00706	y
DB00196	DB00342	y
DB00196	DB00932	y
DB00196	DB01124	y
DB00196	DB00214	y
DB00196	DB00539	y
DB00196	DB00656	y
DB00196	DB00897	y
DB00196	DB00440	y
DB00196	DB00726	y
DB00196	DB00580	y
DB00661	DB00196	y
DB00196	DB00541	y
DB00196	DB00582	y
DB00196	DB02546	y
DB00196	DB00682	y
DB00196	DB00549	y
DB00196	DB00246	y
DB00196	DB00425	y
DB00196	DB01624	y
DB00197	DB00977	y
DB00197	DB00717	y
DB01418	DB00199	y
DB00404	DB00199	y
DB01223	DB00199	y
DB01118	DB00199	y
DB01125	DB00199	y
DB00199	DB06697	y
DB00637	DB00199	y
DB00199	DB01076	y
DB01158	DB00199	y
DB01558	DB00199	y
DB00490	DB00199	y
DB00199	DB00248	y
DB00564	DB00199	y
DB00199	DB00439	y
DB01166	DB00199	y
DB00199	DB01012	y
DB00215	DB00199	y
DB00363	DB00199	y
DB01394	DB00199	y
DB00829	DB00199	y
DB00266	DB00199	y
DB00320	DB00199	y
DB00280	DB00199	y
DB00199	DB00204	y
DB00651	DB00199	y
DB00199	DB00216	y
DB00199	DB00700	y
DB00199	DB01253	y
DB00696	DB00199	y
DB00199	DB00530	y
DB01023	DB00199	y
DB00472	DB00199	y
DB00199	DB00317	y
DB00199	DB00365	y
DB00199	DB01167	y
DB00199	DB01137	y
DB00199	DB00227	y
DB00199	DB06708	y
DB00933	DB00199	y
DB00353	DB00199	y
DB00959	DB00199	y
DB00247	DB00199	y
DB00683	DB00199	y
DB00199	DB00218	y
DB00199	DB01100	y
DB01224	DB00199	y
DB00199	DB00908	y
DB00199	DB01369	y
DB00199	DB00912	y
DB00199	DB01045	y
DB00199	DB00503	y
DB00199	DB06335	y
DB00203	DB00199	y
DB00489	DB00199	y
DB00199	DB01208	y
DB00199	DB00706	y
DB00342	DB00199	y
DB00277	DB00199	y
DB00679	DB00199	y
DB00199	DB01030	y
DB00199	DB00539	y
DB00656	DB00199	y
DB00897	DB00199	y
DB00726	DB00199	y
DB00313	DB00199	y
DB00199	DB00862	y
DB00661	DB00199	y
DB00199	DB00541	y
DB00199	DB00582	y
DB02546	DB00199	y
DB00682	DB00199	y
DB00549	DB00199	y
DB00199	DB00246	y
DB00199	DB01624	y
DB00201	DB00640	y
DB00201	DB00537	y
DB00201	DB00363	y
DB00201	DB00872	y
DB00201	DB00365	y
DB00201	DB01059	y
DB00201	DB00706	y
DB00201	DB00857	y
DB00201	DB00730	y
DB00202	DB00479	y
DB00202	DB01190	y
DB00531	DB00202	y
DB00202	DB00319	y
DB00202	DB00908	y
DB00382	DB00202	y
DB00202	DB00684	y
DB00203	DB00701	y
DB00203	DB01072	y
DB00501	DB00203	y
DB00537	DB00203	y
DB00820	DB00224	y
DB00675	DB00224	y
DB00203	DB00872	y
DB00203	DB01319	y
DB00203	DB00883	y
DB00203	DB01020	y
DB00203	DB01167	y
DB00203	DB01026	y
DB00727	DB00203	y
DB00203	DB01162	y
DB00203	DB00932	y
DB00203	DB01080	y
DB00203	DB00582	y
DB06697	DB00204	y
DB00436	DB00204	y
DB00880	DB00204	y
DB00310	DB00204	y
DB00501	DB00204	y
DB00999	DB00204	y
DB00808	DB00204	y
DB01167	DB00204	y
DB00204	DB01026	y
DB00933	DB00204	y
DB00524	DB00204	y
DB00204	DB01369	y
DB00679	DB00204	y
DB00204	DB00539	y
DB01021	DB00204	y
DB00440	DB00204	y
DB00726	DB00204	y
DB00661	DB00204	y
DB00204	DB00582	y
DB02546	DB00204	y
DB00246	DB00204	y
DB00204	DB01624	y
DB00205	DB06697	y
DB00205	DB06708	y
DB00205	DB00675	y
DB00205	DB00706	y
DB01418	DB00207	y
DB01125	DB00207	y
DB06697	DB00207	y
DB00266	DB00207	y
DB00280	DB00207	y
DB00227	DB00207	y
DB00207	DB06708	y
DB02546	DB00207	y
DB00682	DB00207	y
DB00246	DB00207	y
DB00207	DB01624	y
DB00208	DB01223	y
DB00564	DB00208	y
DB00395	DB00208	y
DB01166	DB00208	y
DB00501	DB00208	y
DB00215	DB00208	y
DB00349	DB00208	y
DB01242	DB00208	y
DB00829	DB00208	y
DB00651	DB00208	y
DB00208	DB01175	y
DB00754	DB00208	y
DB00208	DB01320	y
DB01181	DB00208	y
DB00458	DB00208	y
DB00532	DB00208	y
DB00208	DB05246	y
DB01171	DB00208	y
DB00665	DB00208	y
DB00738	DB00208	y
DB01174	DB00208	y
DB00252	DB00208	y
DB00208	DB00675	y
DB00208	DB00706	y
DB00277	DB00208	y
DB00679	DB00208	y
DB00208	DB00697	y
DB00208	DB00374	y
DB00208	DB00726	y
DB00208	DB00682	y
DB00321	DB00209	y
DB00543	DB00209	y
DB00572	DB00209	y
DB00972	DB00209	y
DB00245	DB00209	y
DB00810	DB00209	y
DB01237	DB00209	y
DB00835	DB00209	y
DB00748	DB00209	y
DB01114	DB00209	y
DB00477	DB00209	y
DB00283	DB00209	y
DB00771	DB00209	y
DB01242	DB00209	y
DB00363	DB00209	y
DB01176	DB00209	y
DB00924	DB00209	y
DB00979	DB00209	y
DB00434	DB00209	y
DB00496	DB00209	y
DB01151	DB00209	y
DB00967	DB00209	y
DB00405	DB00209	y
DB00804	DB00209	y
DB01075	DB00209	y
DB00843	DB00209	y
DB01142	DB00209	y
DB00366	DB00209	y
DB00450	DB00209	y
DB00950	DB00209	y
DB01148	DB00209	y
DB00674	DB00209	y
DB00986	DB00209	y
DB00502	DB00209	y
DB00725	DB00209	y
DB00424	DB00209	y
DB00458	DB00209	y
DB00332	DB00209	y
DB01247	DB00209	y
DB00920	DB00209	y
DB00455	DB00209	y
DB00408	DB00209	y
DB00934	DB00209	y
DB04843	DB00209	y
DB00933	DB00209	y
DB00940	DB00209	y
DB00462	DB00209	y
DB01171	DB00209	y
DB01618	DB00209	y
DB00486	DB00209	y
DB00540	DB00209	y
DB00334	DB00209	y
DB01173	DB00209	y
DB01062	DB00209	y
DB00850	DB00209	y
DB00780	DB00209	y
DB01619	DB00209	y
DB01100	DB00209	y
DB00387	DB00209	y
DB01069	DB00209	y
DB00782	DB00209	y
DB00344	DB00209	y
DB01224	DB00209	y
DB00734	DB00209	y
DB00989	DB00209	y
DB00747	DB00209	y
DB00382	DB00209	y
DB00679	DB00209	y
DB00831	DB00209	y
DB00376	DB00209	y
DB01246	DB00209	y
DB00662	DB00209	y
DB00726	DB00209	y
DB00427	DB00209	y
DB00209	DB01624	y
DB00211	DB00443	y
DB00211	DB01380	y
DB00211	DB01234	y
DB00211	DB00841	y
DB00988	DB00211	y
DB00211	DB01364	y
DB01288	DB00211	y
DB00211	DB00687	y
DB00211	DB00741	y
DB01247	DB00211	y
DB01064	DB00211	y
DB01365	DB00211	y
DB00211	DB00610	y
DB00211	DB00959	y
DB00211	DB00368	y
DB00816	DB00211	y
DB00211	DB01384	y
DB00780	DB00211	y
DB00211	DB01291	y
DB00211	DB00860	y
DB00211	DB01367	y
DB01001	DB00211	y
DB00211	DB00871	y
DB00211	DB00620	y
DB00211	DB00726	y
DB00213	DB01072	y
DB00213	DB01066	y
DB00213	DB00758	y
DB00213	DB01254	y
DB00467	DB00213	y
DB00213	DB00224	y
DB00213	DB01167	y
DB00213	DB01026	y
DB00213	DB01030	y
DB01143	DB00214	y
DB00479	DB00214	y
DB00214	DB01101	y
DB00705	DB00214	y
DB00544	DB00214	y
DB00712	DB00214	y
DB01241	DB00214	y
DB00328	DB00214	y
DB00214	DB01026	y
DB00784	DB00214	y
DB01110	DB00214	y
DB00622	DB00214	y
DB00359	DB00214	y
DB00263	DB00214	y
DB00684	DB00214	y
DB01124	DB00214	y
DB00214	DB00519	y
DB00214	DB00374	y
DB00215	DB01418	y
DB00215	DB00918	y
DB01125	DB00215	y
DB00215	DB06697	y
DB01136	DB00215	y
DB00215	DB00363	y
DB00266	DB00215	y
DB00215	DB00216	y
DB00215	DB00998	y
DB00215	DB01247	y
DB00215	DB00601	y
DB00215	DB06708	y
DB00215	DB00264	y
DB00215	DB01171	y
DB00215	DB00952	y
DB00215	DB00497	y
DB00215	DB00780	y
DB00215	DB01100	y
DB00215	DB01367	y
DB00215	DB00953	y
DB00215	DB01037	y
DB00215	DB00669	y
DB00215	DB01600	y
DB00215	DB00500	y
DB00215	DB00656	y
DB00215	DB00374	y
DB00215	DB00726	y
DB00215	DB00427	y
DB00215	DB00285	y
DB00215	DB00582	y
DB00215	DB00682	y
DB00215	DB00246	y
DB00215	DB00315	y
DB00215	DB01624	y
DB00320	DB00216	y
DB00216	DB01253	y
DB00696	DB00216	y
DB00216	DB01175	y
DB00472	DB00216	y
DB01167	DB00216	y
DB00216	DB01026	y
DB00353	DB00216	y
DB00247	DB00216	y
DB01149	DB00216	y
DB00715	DB00216	y
DB00216	DB00503	y
DB00656	DB00216	y
DB00726	DB00216	y
DB00285	DB00216	y
DB00582	DB00216	y
DB00315	DB00216	y
DB01418	DB00218	y
DB01118	DB00218	y
DB01125	DB00218	y
DB06697	DB00218	y
DB01244	DB00218	y
DB01158	DB00218	y
DB00266	DB00218	y
DB00280	DB00218	y
DB00218	DB06708	y
DB00218	DB00908	y
DB00218	DB01369	y
DB00489	DB00218	y
DB00697	DB00218	y
DB00218	DB00539	y
DB00726	DB00218	y
DB00582	DB00218	y
DB02546	DB00218	y
DB00682	DB00218	y
DB00246	DB00218	y
DB00218	DB01624	y
DB00221	DB00494	y
DB01241	DB00222	y
DB00222	DB01026	y
DB00222	DB01045	y
DB00222	DB01124	y
DB01048	DB00224	y
DB01418	DB00224	y
DB00404	DB00224	y
DB01118	DB00224	y
DB01125	DB00224	y
DB00637	DB00224	y
DB01072	DB00224	y
DB01076	DB00224	y
DB01558	DB00224	y
DB00564	DB00224	y
DB00475	DB00224	y
DB01068	DB00224	y
DB00628	DB00224	y
DB00224	DB01219	y
DB00705	DB00224	y
DB00829	DB00224	y
DB00266	DB00224	y
DB00320	DB00224	y
DB00625	DB00224	y
DB00696	DB00224	y
DB00530	DB00224	y
DB00224	DB00736	y
DB01215	DB00224	y
DB00690	DB00224	y
DB00801	DB00224	y
DB01026	DB00224	y
DB00448	DB00224	y
DB00227	DB00224	y
DB00683	DB00224	y
DB00338	DB00224	y
DB01100	DB00224	y
DB01588	DB00224	y
DB01589	DB00224	y
DB00224	DB01369	y
DB01129	DB00224	y
DB00706	DB00224	y
DB00444	DB00224	y
DB00342	DB00224	y
DB00906	DB00224	y
DB00656	DB00224	y
DB00897	DB00224	y
DB00726	DB00224	y
DB00862	DB00224	y
DB00285	DB00224	y
DB00661	DB00224	y
DB00541	DB00224	y
DB00582	DB00224	y
DB00682	DB00224	y
DB00425	DB00224	y
DB00909	DB00224	y
DB01418	DB00227	y
DB00227	DB00701	y
DB01125	DB00227	y
DB00227	DB01072	y
DB01393	DB00227	y
DB00227	DB00559	y
DB00564	DB00227	y
DB01394	DB00227	y
DB01406	DB00227	y
DB00227	DB01264	y
DB00705	DB00227	y
DB00266	DB00227	y
DB00343	DB00227	y
DB00227	DB00625	y
DB01039	DB00227	y
DB00227	DB01319	y
DB01241	DB00227	y
DB00227	DB01167	y
DB00227	DB01026	y
DB01149	DB00227	y
DB00238	DB00227	y
DB00627	DB00227	y
DB00227	DB01369	y
DB00227	DB01045	y
DB00227	DB00503	y
DB00227	DB01232	y
DB00227	DB00932	y
DB00661	DB00227	y
DB00227	DB00582	y
DB00682	DB00227	y
DB00427	DB00230	y
DB00231	DB01223	y
DB00363	DB00231	y
DB00651	DB00231	y
DB00277	DB00231	y
DB00231	DB00427	y
DB00232	DB00519	y
DB00232	DB00374	y
DB00993	DB00233	y
DB00233	DB01033	y
DB00233	DB00605	y
DB00233	DB00352	y
DB00233	DB01600	y
DB00233	DB00500	y
DB00233	DB00519	y
DB00233	DB00374	y
DB00233	DB00682	y
DB01193	DB00236	y
DB00335	DB00236	y
DB01295	DB00236	y
DB00521	DB00236	y
DB01136	DB00236	y
DB00264	DB00236	y
DB00236	DB01203	y
DB01580	DB00236	y
DB00236	DB01359	y
DB00960	DB00236	y
DB00236	DB01297	y
DB00236	DB00489	y
DB00237	DB01418	y
DB00237	DB01223	y
DB00321	DB00237	y
DB00543	DB00237	y
DB00237	DB00443	y
DB00237	DB00882	y
DB00237	DB01242	y
DB00237	DB00286	y
DB00237	DB01151	y
DB00237	DB01234	y
DB00237	DB00255	y
DB00237	DB00280	y
DB00237	DB01142	y
DB00237	DB00254	y
DB00237	DB00450	y
DB00237	DB00783	y
DB00237	DB00977	y
DB00237	DB01023	y
DB00237	DB00687	y
DB00237	DB00317	y
DB00237	DB00741	y
DB00237	DB00458	y
DB00237	DB00555	y
DB00237	DB00367	y
DB00237	DB00603	y
DB00237	DB00351	y
DB00237	DB00333	y
DB00237	DB00916	y
DB00237	DB01115	y
DB00237	DB00717	y
DB00237	DB00540	y
DB00237	DB00860	y
DB00237	DB00344	y
DB00237	DB00908	y
DB00237	DB00444	y
DB00277	DB00237	y
DB00237	DB00620	y
DB00237	DB00726	y
DB00237	DB00427	y
DB00237	DB00661	y
DB00237	DB00582	y
DB00237	DB00682	y
DB00238	DB01418	y
DB01125	DB00238	y
DB00238	DB01072	y
DB00238	DB01076	y
DB00266	DB00238	y
DB00238	DB01026	y
DB00333	DB00238	y
DB00238	DB01369	y
DB00238	DB01232	y
DB00238	DB00932	y
DB00238	DB00656	y
DB00238	DB00682	y
DB00241	DB01418	y
DB00241	DB01223	y
DB00321	DB00241	y
DB00543	DB00241	y
DB00241	DB00443	y
DB00241	DB00446	y
DB00241	DB00882	y
DB00241	DB01242	y
DB00241	DB00286	y
DB00241	DB01151	y
DB00241	DB01234	y
DB00241	DB00255	y
DB00241	DB01142	y
DB00241	DB00254	y
DB00241	DB00450	y
DB00241	DB00783	y
DB00241	DB00977	y
DB00241	DB01023	y
DB00241	DB00687	y
DB00241	DB00317	y
DB00241	DB00741	y
DB00241	DB00458	y
DB00241	DB00555	y
DB00241	DB00367	y
DB00241	DB00603	y
DB00241	DB00351	y
DB00241	DB00333	y
DB00241	DB00916	y
DB00241	DB01115	y
DB00241	DB00717	y
DB00241	DB00540	y
DB00241	DB00860	y
DB00241	DB00344	y
DB00241	DB00908	y
DB00241	DB00444	y
DB00277	DB00241	y
DB00241	DB00620	y
DB00241	DB00726	y
DB00241	DB00427	y
DB00241	DB00661	y
DB00241	DB00582	y
DB00241	DB00682	y
DB00993	DB00244	y
DB00244	DB01033	y
DB00244	DB00352	y
DB00843	DB00245	y
DB00245	DB00674	y
DB00502	DB00245	y
DB00245	DB00989	y
DB00382	DB00245	y
DB00662	DB00245	y
DB00245	DB00427	y
DB00915	DB00246	y
DB01118	DB00246	y
DB00321	DB00246	y
DB00543	DB00246	y
DB00714	DB00246	y
DB00246	DB06697	y
DB00564	DB00246	y
DB00477	DB00246	y
DB01242	DB00246	y
DB00246	DB01254	y
DB01151	DB00246	y
DB00280	DB00246	y
DB00757	DB00246	y
DB01184	DB00246	y
DB00843	DB00246	y
DB00246	DB01142	y
DB00450	DB00246	y
DB00246	DB01175	y
DB01195	DB00246	y
DB00472	DB00246	y
DB00529	DB00246	y
DB00674	DB00246	y
DB01044	DB00246	y
DB00246	DB01218	y
DB00502	DB00246	y
DB00308	DB00246	y
DB00458	DB00246	y
DB00808	DB00246	y
DB00270	DB00246	y
DB00246	DB01026	y
DB00246	DB01259	y
DB01235	DB00246	y
DB00246	DB01137	y
DB00408	DB00246	y
DB00246	DB06708	y
DB00934	DB00246	y
DB00933	DB00246	y
DB00333	DB00246	y
DB00246	DB01403	y
DB01059	DB00246	y
DB00540	DB00246	y
DB00738	DB00246	y
DB00556	DB00246	y
DB01100	DB00246	y
DB00246	DB00413	y
DB01599	DB00246	y
DB01035	DB00246	y
DB01182	DB00246	y
DB00344	DB00246	y
DB01224	DB00246	y
DB00246	DB00908	y
DB00734	DB00246	y
DB00268	DB00246	y
DB00489	DB00246	y
DB01208	DB00246	y
DB00382	DB00246	y
DB04844	DB00246	y
DB00679	DB00246	y
DB00246	DB00539	y
DB00726	DB00246	y
DB00246	DB00427	y
DB00246	DB00582	y
DB02546	DB00246	y
DB00246	DB01624	y
DB01193	DB00247	y
DB00247	DB00918	y
DB01612	DB00247	y
DB00335	DB00247	y
DB01295	DB00247	y
DB00521	DB00247	y
DB01136	DB00247	y
DB00705	DB00247	y
DB00247	DB00625	y
DB00247	DB01613	y
DB00247	DB00998	y
DB00883	DB00247	y
DB00247	DB01020	y
DB00264	DB00247	y
DB00247	DB01203	y
DB00952	DB00247	y
DB00727	DB00247	y
DB01580	DB00247	y
DB00247	DB01359	y
DB00960	DB00247	y
DB00247	DB01263	y
DB01297	DB00247	y
DB00953	DB00247	y
DB00489	DB00247	y
DB00669	DB00247	y
DB00247	DB00315	y
DB00656	DB00248	y
DB00726	DB00248	y
DB00285	DB00248	y
DB00248	DB00582	y
DB00248	DB00315	y
DB00250	DB06708	y
DB00250	DB01045	y
DB00250	DB01124	y
DB00250	DB00440	y
DB00250	DB00582	y
DB00252	DB01418	y
DB00252	DB00404	y
DB00252	DB01223	y
DB00252	DB01118	y
DB00252	DB01125	y
DB00252	DB00443	y
DB00252	DB01101	y
DB00252	DB00262	y
DB00252	DB00446	y
DB00252	DB00475	y
DB00252	DB00269	y
DB00252	DB01114	y
DB00252	DB00501	y
DB00252	DB00537	y
DB00252	DB00882	y
DB00252	DB00628	y
DB00252	DB00363	y
DB00252	DB00286	y
DB00252	DB01380	y
DB00252	DB01254	y
DB00252	DB00705	y
DB00252	DB01234	y
DB00252	DB00829	y
DB00252	DB01119	y
DB00266	DB00252	y
DB00252	DB00255	y
DB00252	DB00280	y
DB00252	DB00822	y
DB00988	DB00252	y
DB00252	DB00254	y
DB00252	DB00651	y
DB00252	DB00783	y
DB00252	DB00655	y
DB00252	DB00977	y
DB00252	DB00949	y
DB00252	DB01023	y
DB00252	DB00687	y
DB00252	DB00544	y
DB00252	DB00472	y
DB00252	DB00690	y
DB00252	DB00996	y
DB00252	DB00317	y
DB00252	DB00741	y
DB00252	DB00762	y
DB00252	DB00951	y
DB00252	DB01167	y
DB00252	DB00555	y
DB00252	DB01235	y
DB00252	DB00367	y
DB00252	DB01601	y
DB00252	DB00643	y
DB00252	DB00603	y
DB00252	DB00351	y
DB00252	DB01357	y
DB00252	DB00333	y
DB00252	DB00959	y
DB00252	DB01011	y
DB00252	DB00379	y
DB00252	DB00683	y
DB00252	DB00370	y
DB00252	DB00401	y
DB00252	DB00717	y
DB00252	DB00338	y
DB00252	DB00776	y
DB00252	DB03585	y
DB00252	DB01384	y
DB00252	DB00812	y
DB00252	DB01263	y
DB00252	DB01058	y
DB00252	DB00860	y
DB00252	DB01224	y
DB00252	DB04575	y
DB00252	DB00908	y
DB00252	DB01045	y
DB00252	DB00359	y
DB00252	DB00576	y
DB00252	DB00277	y
DB00252	DB04572	y
DB00252	DB00932	y
DB00252	DB00684	y
DB00252	DB01124	y
DB00252	DB00273	y
DB00252	DB00656	y
DB00252	DB00755	y
DB00252	DB00620	y
DB00252	DB00897	y
DB00252	DB00440	y
DB00252	DB04571	y
DB00252	DB00427	y
DB00252	DB01199	y
DB00252	DB00661	y
DB00252	DB01080	y
DB00252	DB00582	y
DB00252	DB00682	y
DB01418	DB00254	y
DB00254	DB00459	y
DB01351	DB00254	y
DB01060	DB00254	y
DB01125	DB00254	y
DB00254	DB01061	y
DB00254	DB00355	y
DB01602	DB00254	y
DB00307	DB00254	y
DB01353	DB00254	y
DB00564	DB00254	y
DB00578	DB00254	y
DB00766	DB00254	y
DB01000	DB00254	y
DB00266	DB00254	y
DB00977	DB00254	y
DB00754	DB00254	y
DB00254	DB00926	y
DB00301	DB00254	y
DB01320	DB00254	y
DB01354	DB00254	y
DB00739	DB00254	y
DB01355	DB00254	y
DB00254	DB00982	y
DB00532	DB00254	y
DB01357	DB00254	y
DB00474	DB00254	y
DB00849	DB00254	y
DB01603	DB00254	y
DB00948	DB00254	y
DB00607	DB00254	y
DB00713	DB00254	y
DB01053	DB00254	y
DB00417	DB00254	y
DB00312	DB00254	y
DB01174	DB00254	y
DB00319	DB00254	y
DB01604	DB00254	y
DB01605	DB00254	y
DB00794	DB00254	y
DB00254	DB01045	y
DB00418	DB00254	y
DB00306	DB00254	y
DB00706	DB00254	y
DB01606	DB00254	y
DB00599	DB00254	y
DB01607	DB00254	y
DB00755	DB00254	y
DB00682	DB00254	y
DB01351	DB00255	y
DB01353	DB00255	y
DB00754	DB00255	y
DB01320	DB00255	y
DB01354	DB00255	y
DB01355	DB00255	y
DB00532	DB00255	y
DB00474	DB00255	y
DB00849	DB00255	y
DB00312	DB00255	y
DB01174	DB00255	y
DB00860	DB00255	y
DB00794	DB00255	y
DB00481	DB00255	y
DB00418	DB00255	y
DB00306	DB00255	y
DB00932	DB00255	y
DB00257	DB06274	y
DB00257	DB01222	y
DB00257	DB01394	y
DB00257	DB01218	y
DB00257	DB00706	y
DB00257	DB00656	y
DB00261	DB00374	y
DB00262	DB00501	y
DB00262	DB01320	y
DB00262	DB01097	y
DB00672	DB00263	y
DB00263	DB00675	y
DB00263	DB01124	y
DB00263	DB00440	y
DB00263	DB00582	y
DB00263	DB00682	y
DB00263	DB00549	y
DB00414	DB00264	y
DB00672	DB00264	y
DB00501	DB00264	y
DB00575	DB00264	y
DB00264	DB00320	y
DB00264	DB00343	y
DB00280	DB00264	y
DB00264	DB01253	y
DB00264	DB00696	y
DB00264	DB01175	y
DB01288	DB00264	y
DB00472	DB00264	y
DB00264	DB00983	y
DB01120	DB00264	y
DB01067	DB00264	y
DB00264	DB01289	y
DB01016	DB00264	y
DB00264	DB01382	y
DB01275	DB00264	y
DB00328	DB00264	y
DB01064	DB00264	y
DB00281	DB00264	y
DB00816	DB00264	y
DB00264	DB00715	y
DB00264	DB01174	y
DB00264	DB01291	y
DB00264	DB00457	y
DB00264	DB00794	y
DB00264	DB01182	y
DB00264	DB00912	y
DB00264	DB01045	y
DB01001	DB00264	y
DB00264	DB00938	y
DB00264	DB01162	y
DB00264	DB00857	y
DB00264	DB00871	y
DB00264	DB00839	y
DB00264	DB01124	y
DB00264	DB00374	y
DB00661	DB00264	y
DB00266	DB00316	y
DB00266	DB00414	y
DB00266	DB00437	y
DB00266	DB00357	y
DB00266	DB01118	y
DB00266	DB00701	y
DB00266	DB01072	y
DB00266	DB00993	y
DB00266	DB00443	y
DB00266	DB00559	y
DB00266	DB01101	y
DB00266	DB00564	y
DB00266	DB01331	y
DB00266	DB01212	y
DB00266	DB00482	y
DB00266	DB00672	y
DB00266	DB00501	y
DB00266	DB00537	y
DB00266	DB00636	y
DB00266	DB00531	y
DB00266	DB01406	y
DB00266	DB01234	y
DB00266	DB00509	y
DB00266	DB00586	y
DB00266	DB00861	y
DB00266	DB00822	y
DB00266	DB00977	y
DB00266	DB00749	y
DB00266	DB01628	y
DB00266	DB01039	y
DB00266	DB00573	y
DB00266	DB00687	y
DB00266	DB00544	y
DB00266	DB00472	y
DB00266	DB01185	y
DB00266	DB00712	y
DB00266	DB01095	y
DB00266	DB01319	y
DB00266	DB01320	y
DB00266	DB00317	y
DB00266	DB00441	y
DB00266	DB01241	y
DB00266	DB01120	y
DB00266	DB01437	y
DB00266	DB01016	y
DB00266	DB00741	y
DB00266	DB00328	y
DB00266	DB00951	y
DB00266	DB01167	y
DB00266	DB01026	y
DB00266	DB00465	y
DB00266	DB01097	y
DB00266	DB00848	y
DB00266	DB01137	y
DB00266	DB00451	y
DB00266	DB01283	y
DB00266	DB00603	y
DB00266	DB00784	y
DB00266	DB00814	y
DB00266	DB01033	y
DB00266	DB00763	y
DB00266	DB00916	y
DB00266	DB01110	y
DB00266	DB01017	y
DB00266	DB00648	y
DB00266	DB00461	y
DB00266	DB00779	y
DB00266	DB00788	y
DB00266	DB01059	y
DB00266	DB01165	y
DB00266	DB00991	y
DB00266	DB03585	y
DB00266	DB00715	y
DB00266	DB00806	y
DB00266	DB01174	y
DB00266	DB00812	y
DB00266	DB00860	y
DB00266	DB00794	y
DB00266	DB01182	y
DB00266	DB00647	y
DB00266	DB00550	y
DB00266	DB00908	y
DB00266	DB00863	y
DB00266	DB01045	y
DB00266	DB00469	y
DB00266	DB00624	y
DB00266	DB00759	y
DB00266	DB00620	y
DB00537	DB00268	y
DB00268	DB01267	y
DB00268	DB01624	y
DB00269	DB01320	y
DB01174	DB00269	y
DB00860	DB00269	y
DB00794	DB00269	y
DB00481	DB00269	y
DB00270	DB06697	y
DB00270	DB06708	y
DB00270	DB01369	y
DB00270	DB00599	y
DB00270	DB00932	y
DB00270	DB00539	y
DB00270	DB00374	y
DB00270	DB00726	y
DB00270	DB00582	y
DB00270	DB02546	y
DB00270	DB01624	y
DB00819	DB00273	y
DB01194	DB00273	y
DB00564	DB00273	y
DB00880	DB00273	y
DB00977	DB00273	y
DB01320	DB00273	y
DB01357	DB00273	y
DB00684	DB00273	y
DB00427	DB00273	y
DB01032	DB00274	y
DB01395	DB00275	y
DB00684	DB00275	y
DB00275	DB00519	y
DB00275	DB00374	y
DB00787	DB00277	y
DB00277	DB00640	y
DB00277	DB01351	y
DB00277	DB01558	y
DB00277	DB01353	y
DB00277	DB00564	y
DB00277	DB00521	y
DB00277	DB00501	y
DB00277	DB00537	y
DB00277	DB00822	y
DB00277	DB00467	y
DB00277	DB00977	y
DB00277	DB00754	y
DB00277	DB01320	y
DB00277	DB00365	y
DB00277	DB01159	y
DB00277	DB01354	y
DB00277	DB01355	y
DB00277	DB00951	y
DB00277	DB00532	y
DB00277	DB01357	y
DB00277	DB00474	y
DB00277	DB00849	y
DB00277	DB00379	y
DB00277	DB01203	y
DB00277	DB01059	y
DB00277	DB00487	y
DB00277	DB01359	y
DB00277	DB00312	y
DB00277	DB00806	y
DB00277	DB01174	y
DB00277	DB00960	y
DB00277	DB00794	y
DB00277	DB01182	y
DB00277	DB01045	y
DB00277	DB00503	y
DB00277	DB00533	y
DB00277	DB00418	y
DB00277	DB00489	y
DB00382	DB00277	y
DB00277	DB00306	y
DB00277	DB00857	y
DB00277	DB00730	y
DB00277	DB00932	y
DB00277	DB01199	y
DB00277	DB00661	y
DB00277	DB00582	y
DB00277	DB00549	y
DB00277	DB00744	y
DB00278	DB00374	y
DB00279	DB00682	y
DB01193	DB00280	y
DB00280	DB06697	y
DB00335	DB00280	y
DB01295	DB00280	y
DB00521	DB00280	y
DB01136	DB00280	y
DB00280	DB00843	y
DB00280	DB00754	y
DB00280	DB01320	y
DB00280	DB00674	y
DB00280	DB01044	y
DB00280	DB00365	y
DB00280	DB01137	y
DB00280	DB00532	y
DB00280	DB00933	y
DB00280	DB01203	y
DB00280	DB00338	y
DB00280	DB01580	y
DB00280	DB01359	y
DB00280	DB01174	y
DB00280	DB00960	y
DB00280	DB01297	y
DB00280	DB01369	y
DB00280	DB01045	y
DB00280	DB00989	y
DB00280	DB00489	y
DB00280	DB01208	y
DB00280	DB00342	y
DB00280	DB00599	y
DB00280	DB00679	y
DB00280	DB00539	y
DB00280	DB00726	y
DB00280	DB00582	y
DB00280	DB02546	y
DB00280	DB01624	y
DB01193	DB00281	y
DB00281	DB01072	y
DB00335	DB00281	y
DB01136	DB00281	y
DB00501	DB00281	y
DB00281	DB01264	y
DB00281	DB01203	y
DB00281	DB01580	y
DB00281	DB00960	y
DB00281	DB01369	y
DB00382	DB00281	y
DB00281	DB00675	y
DB00281	DB00706	y
DB00281	DB00857	y
DB00281	DB00697	y
DB00281	DB00656	y
DB00281	DB00582	y
DB00843	DB00283	y
DB00674	DB00283	y
DB00283	DB00989	y
DB00382	DB00283	y
DB00662	DB00283	y
DB00283	DB00427	y
DB00285	DB00918	y
DB00321	DB00285	y
DB00543	DB00285	y
DB00285	DB00701	y
DB00285	DB01072	y
DB00490	DB00285	y
DB00477	DB00285	y
DB00285	DB01012	y
DB01242	DB00285	y
DB00285	DB00907	y
DB00285	DB00872	y
DB00285	DB01264	y
DB00705	DB00285	y
DB01151	DB00285	y
DB00285	DB01191	y
DB00285	DB00937	y
DB00285	DB00320	y
DB00449	DB00285	y
DB00285	DB01142	y
DB00285	DB00476	y
DB00285	DB01364	y
DB00285	DB01049	y
DB00285	DB01253	y
DB00285	DB00696	y
DB00285	DB01175	y
DB00574	DB00285	y
DB00472	DB00285	y
DB00285	DB01319	y
DB00285	DB00998	y
DB00285	DB00614	y
DB00458	DB00285	y
DB01247	DB00285	y
DB00951	DB00285	y
DB00285	DB01167	y
DB00285	DB01026	y
DB00285	DB00601	y
DB00285	DB01601	y
DB00934	DB00285	y
DB00579	DB00285	y
DB00454	DB00285	y
DB00285	DB00353	y
DB01233	DB00285	y
DB01110	DB00285	y
DB00285	DB04896	y
DB00370	DB00285	y
DB01171	DB00285	y
DB00952	DB00285	y
DB01149	DB00285	y
DB00622	DB00285	y
DB00285	DB00368	y
DB00540	DB00285	y
DB00285	DB00715	y
DB00780	DB00285	y
DB00285	DB01263	y
DB01168	DB00285	y
DB01069	DB00285	y
DB01182	DB00285	y
DB00344	DB00285	y
DB00285	DB00908	y
DB00285	DB01369	y
DB00285	DB01367	y
DB00285	DB00503	y
DB00953	DB00285	y
DB00285	DB01232	y
DB00285	DB01037	y
DB00669	DB00285	y
DB00285	DB00857	y
DB00656	DB00285	y
DB00726	DB00285	y
DB00285	DB00427	y
DB00285	DB00582	y
DB00285	DB00315	y
DB01351	DB00286	y
DB01353	DB00286	y
DB00754	DB00286	y
DB01320	DB00286	y
DB01354	DB00286	y
DB01355	DB00286	y
DB00532	DB00286	y
DB00474	DB00286	y
DB00849	DB00286	y
DB00312	DB00286	y
DB01174	DB00286	y
DB00860	DB00286	y
DB00794	DB00286	y
DB00481	DB00286	y
DB00418	DB00286	y
DB00306	DB00286	y
DB00932	DB00286	y
DB01118	DB00289	y
DB00289	DB00907	y
DB01075	DB00289	y
DB00472	DB00289	y
DB00502	DB00289	y
DB01247	DB00289	y
DB01206	DB00289	y
DB00289	DB01388	y
DB00715	DB00289	y
DB00850	DB00289	y
DB00780	DB00289	y
DB00647	DB00289	y
DB01103	DB00289	y
DB00289	DB00908	y
DB00289	DB01367	y
DB00289	DB00503	y
DB00289	DB00857	y
DB00679	DB00289	y
DB00289	DB00427	y
DB00291	DB01097	y
DB06697	DB00294	y
DB00307	DB00294	y
DB00599	DB00294	y
DB00755	DB00294	y
DB00682	DB00294	y
DB00295	DB06274	y
DB00295	DB01045	y
DB00427	DB00295	y
DB00685	DB00295	y
DB00297	DB00872	y
DB00706	DB00298	y
DB01072	DB00300	y
DB00900	DB00300	y
DB01610	DB00300	y
DB00977	DB00301	y
DB01357	DB00301	y
DB00301	DB00931	y
DB00301	DB01017	y
DB00301	DB00595	y
DB00301	DB00759	y
DB00304	DB06697	y
DB00304	DB00307	y
DB00555	DB00304	y
DB00304	DB00599	y
DB00304	DB00755	y
DB00682	DB00304	y
DB00305	DB00541	y
DB00306	DB01223	y
DB00306	DB00443	y
DB00306	DB00882	y
DB01234	DB00306	y
DB00783	DB00306	y
DB00977	DB00306	y
DB01023	DB00306	y
DB00306	DB00687	y
DB00306	DB00317	y
DB00741	DB00306	y
DB00306	DB00367	y
DB00306	DB00603	y
DB00306	DB00351	y
DB00333	DB00306	y
DB00916	DB00306	y
DB01115	DB00306	y
DB00717	DB00306	y
DB00860	DB00306	y
DB00306	DB00908	y
DB00306	DB00620	y
DB00307	DB00872	y
DB01395	DB00307	y
DB00823	DB00307	y
DB01241	DB00307	y
DB00367	DB00307	y
DB00603	DB00307	y
DB00307	DB01017	y
DB00307	DB06713	y
DB00717	DB00307	y
DB00307	DB00957	y
DB00307	DB00759	y
DB00308	DB06697	y
DB00308	DB06708	y
DB00308	DB00539	y
DB00726	DB00308	y
DB00308	DB00582	y
DB02546	DB00308	y
DB00308	DB01624	y
DB00310	DB01119	y
DB00310	DB00469	y
DB00310	DB00519	y
DB00310	DB00374	y
DB00312	DB01223	y
DB00312	DB00443	y
DB00312	DB00882	y
DB00312	DB01234	y
DB00312	DB00783	y
DB00312	DB00977	y
DB01023	DB00312	y
DB00312	DB00687	y
DB00312	DB00317	y
DB00312	DB00741	y
DB00312	DB00367	y
DB00312	DB00603	y
DB00312	DB00351	y
DB00333	DB00312	y
DB00916	DB00312	y
DB01115	DB00312	y
DB00312	DB00717	y
DB00312	DB00860	y
DB00312	DB00908	y
DB00312	DB00656	y
DB00312	DB00620	y
DB00312	DB00726	y
DB00312	DB00427	y
DB00661	DB00312	y
DB00312	DB00682	y
DB00564	DB00313	y
DB00313	DB00949	y
DB00313	DB00555	y
DB00313	DB00393	y
DB00313	DB01045	y
DB00313	DB00932	y
DB00313	DB01080	y
DB00315	DB00918	y
DB00321	DB00315	y
DB00543	DB00315	y
DB00490	DB00315	y
DB01242	DB00315	y
DB01151	DB00315	y
DB00320	DB00315	y
DB00315	DB01142	y
DB00476	DB00315	y
DB00315	DB01049	y
DB00315	DB01253	y
DB00696	DB00315	y
DB00315	DB01175	y
DB00472	DB00315	y
DB00315	DB00998	y
DB00315	DB00614	y
DB00458	DB00315	y
DB01247	DB00315	y
DB00315	DB00601	y
DB00934	DB00315	y
DB00454	DB00315	y
DB00353	DB00315	y
DB04896	DB00315	y
DB00370	DB00315	y
DB01171	DB00315	y
DB00952	DB00315	y
DB01149	DB00315	y
DB00540	DB00315	y
DB00715	DB00315	y
DB00780	DB00315	y
DB01168	DB00315	y
DB01069	DB00315	y
DB00344	DB00315	y
DB00315	DB01367	y
DB00953	DB00315	y
DB01037	DB00315	y
DB00669	DB00315	y
DB00656	DB00315	y
DB00726	DB00315	y
DB00316	DB01418	y
DB00316	DB01125	y
DB00316	DB00951	y
DB00316	DB00682	y
DB01418	DB00317	y
DB01351	DB00317	y
DB01125	DB00317	y
DB01353	DB00317	y
DB00564	DB00317	y
DB00754	DB00317	y
DB01320	DB00317	y
DB01354	DB00317	y
DB01355	DB00317	y
DB01167	DB00317	y
DB00317	DB01026	y
DB00532	DB00317	y
DB00474	DB00317	y
DB00849	DB00317	y
DB01174	DB00317	y
DB00794	DB00317	y
DB00317	DB01045	y
DB00317	DB00503	y
DB00418	DB00317	y
DB01030	DB00317	y
DB00582	DB00317	y
DB00682	DB00317	y
DB00977	DB00319	y
DB01357	DB00319	y
DB00319	DB00931	y
DB00319	DB01017	y
DB00319	DB00595	y
DB00319	DB00728	y
DB00319	DB00759	y
DB01199	DB00319	y
DB01193	DB00320	y
DB00320	DB00918	y
DB00320	DB00701	y
DB01612	DB00320	y
DB00320	DB01072	y
DB00335	DB00320	y
DB01295	DB00320	y
DB00521	DB00320	y
DB01136	DB00320	y
DB00705	DB00320	y
DB00320	DB00625	y
DB00320	DB01613	y
DB00472	DB00320	y
DB00320	DB01319	y
DB00320	DB00998	y
DB00883	DB00320	y
DB00320	DB01020	y
DB00320	DB01167	y
DB00320	DB01026	y
DB00320	DB01203	y
DB00952	DB00320	y
DB01149	DB00320	y
DB00727	DB00320	y
DB01580	DB00320	y
DB00320	DB01359	y
DB00960	DB00320	y
DB00320	DB01263	y
DB01297	DB00320	y
DB00320	DB00503	y
DB00953	DB00320	y
DB00320	DB01232	y
DB00489	DB00320	y
DB00669	DB00320	y
DB00320	DB00932	y
DB00656	DB00320	y
DB00726	DB00320	y
DB00320	DB00582	y
DB00320	DB00744	y
DB00488	DB00321	y
DB00321	DB06697	y
DB00321	DB01072	y
DB00321	DB00564	y
DB00321	DB00501	y
DB00321	DB00575	y
DB00321	DB00841	y
DB00321	DB00843	y
DB00988	DB00321	y
DB00321	DB00476	y
DB00321	DB01364	y
DB00321	DB01288	y
DB00321	DB00472	y
DB00321	DB00674	y
DB00321	DB00365	y
DB00321	DB01170	y
DB00321	DB01247	y
DB00321	DB01064	y
DB00321	DB01026	y
DB00321	DB06708	y
DB00321	DB01365	y
DB00321	DB00933	y
DB00321	DB00610	y
DB00321	DB01171	y
DB00321	DB00368	y
DB00321	DB00816	y
DB00321	DB00780	y
DB00321	DB01291	y
DB00321	DB00908	y
DB00321	DB01367	y
DB00321	DB01045	y
DB00321	DB00503	y
DB00321	DB00989	y
DB01001	DB00321	y
DB00321	DB01208	y
DB00382	DB00321	y
DB00321	DB00857	y
DB00321	DB00871	y
DB00321	DB00342	y
DB00321	DB00679	y
DB00321	DB00539	y
DB00321	DB00656	y
DB00321	DB00662	y
DB00321	DB00726	y
DB00321	DB00427	y
DB00321	DB00582	y
DB00321	DB02546	y
DB00321	DB01624	y
DB00323	DB00614	y
DB01247	DB00323	y
DB00601	DB00323	y
DB01171	DB00323	y
DB00780	DB00323	y
DB01168	DB00323	y
DB01367	DB00323	y
DB01037	DB00323	y
DB00323	DB00427	y
DB00327	DB06274	y
DB00427	DB00327	y
DB01193	DB00328	y
DB00328	DB01418	y
DB00630	DB00328	y
DB01125	DB00328	y
DB00335	DB00328	y
DB01295	DB00328	y
DB00887	DB00328	y
DB00521	DB00328	y
DB01136	DB00328	y
DB00861	DB00328	y
DB00903	DB00328	y
DB00328	DB00678	y
DB00328	DB01203	y
DB00328	DB01580	y
DB00328	DB01359	y
DB00328	DB00960	y
DB00328	DB01297	y
DB00328	DB01032	y
DB00328	DB00489	y
DB00328	DB00675	y
DB00328	DB00966	y
DB00328	DB01124	y
DB00328	DB00519	y
DB00328	DB00374	y
DB00328	DB00384	y
DB00328	DB00440	y
DB00328	DB00582	y
DB00328	DB00682	y
DB00501	DB00331	y
DB00382	DB00332	y
DB00662	DB00332	y
DB00332	DB00427	y
DB00333	DB06274	y
DB01351	DB00333	y
DB00333	DB00701	y
DB00333	DB06697	y
DB00333	DB01353	y
DB00564	DB00333	y
DB00501	DB00333	y
DB00333	DB00625	y
DB00754	DB00333	y
DB00333	DB01319	y
DB00333	DB01320	y
DB00333	DB01354	y
DB01355	DB00333	y
DB00333	DB06708	y
DB00532	DB00333	y
DB00333	DB00474	y
DB00333	DB00849	y
DB00333	DB01174	y
DB00333	DB00794	y
DB00333	DB01045	y
DB00333	DB00503	y
DB00333	DB00418	y
DB00333	DB00675	y
DB00333	DB00706	y
DB00333	DB00599	y
DB00333	DB00932	y
DB00333	DB00539	y
DB00333	DB00726	y
DB00333	DB00427	y
DB00333	DB00582	y
DB00333	DB02546	y
DB00333	DB00495	y
DB00333	DB01624	y
DB00843	DB00334	y
DB00334	DB00674	y
DB00334	DB00503	y
DB00334	DB00989	y
DB00382	DB00334	y
DB00334	DB04844	y
DB00334	DB00662	y
DB00334	DB00427	y
DB00414	DB00335	y
DB00335	DB00672	y
DB00335	DB00575	y
DB00335	DB00343	y
DB00335	DB01253	y
DB00335	DB00696	y
DB00335	DB01288	y
DB00335	DB00983	y
DB00335	DB01120	y
DB00335	DB01067	y
DB00335	DB01289	y
DB00335	DB01016	y
DB00335	DB01382	y
DB00335	DB01064	y
DB00335	DB00816	y
DB00335	DB01291	y
DB00335	DB00457	y
DB00335	DB00912	y
DB01001	DB00335	y
DB00335	DB00938	y
DB00335	DB01162	y
DB00335	DB00871	y
DB00335	DB00839	y
DB00335	DB01124	y
DB00335	DB00374	y
DB00335	DB00661	y
DB00404	DB00338	y
DB00338	DB01072	y
DB00338	DB01066	y
DB00475	DB00338	y
DB01166	DB00338	y
DB01068	DB00338	y
DB00338	DB00758	y
DB00628	DB00338	y
DB00338	DB01254	y
DB00829	DB00338	y
DB00467	DB00338	y
DB01215	DB00338	y
DB00754	DB00338	y
DB00690	DB00338	y
DB00338	DB01320	y
DB00338	DB00801	y
DB00338	DB01167	y
DB00338	DB01587	y
DB00338	DB01026	y
DB00532	DB00338	y
DB00683	DB00338	y
DB00338	DB01588	y
DB00338	DB01589	y
DB00338	DB00932	y
DB00338	DB00897	y
DB00338	DB00726	y
DB00338	DB00582	y
DB01118	DB00342	y
DB00543	DB00342	y
DB00342	DB00701	y
DB01244	DB00342	y
DB00477	DB00342	y
DB00501	DB00342	y
DB01242	DB00342	y
DB00342	DB00705	y
DB01151	DB00342	y
DB00342	DB00343	y
DB00342	DB01142	y
DB00342	DB00625	y
DB01195	DB00342	y
DB00472	DB00342	y
DB00342	DB01319	y
DB00342	DB00365	y
DB00458	DB00342	y
DB00342	DB01167	y
DB00342	DB01026	y
DB00933	DB00342	y
DB00342	DB00902	y
DB00342	DB01403	y
DB00379	DB00342	y
DB00342	DB01388	y
DB01149	DB00342	y
DB00622	DB00342	y
DB00540	DB00342	y
DB00850	DB00342	y
DB00342	DB01263	y
DB01035	DB00342	y
DB00420	DB00342	y
DB01069	DB00342	y
DB01182	DB00342	y
DB01608	DB00342	y
DB00777	DB00342	y
DB00344	DB00342	y
DB00342	DB00908	y
DB00342	DB01369	y
DB00342	DB00503	y
DB00342	DB01232	y
DB00489	DB00342	y
DB00342	DB01208	y
DB00342	DB00679	y
DB00342	DB00932	y
DB00342	DB00831	y
DB00342	DB00508	y
DB00342	DB01246	y
DB00342	DB00726	y
DB00661	DB00342	y
DB00342	DB00582	y
DB01118	DB00343	y
DB00343	DB00381	y
DB00343	DB01072	y
DB00343	DB01076	y
DB01558	DB00343	y
DB00490	DB00343	y
DB00564	DB00343	y
DB00343	DB00439	y
DB01166	DB00343	y
DB00933	DB00343	y
DB00683	DB00343	y
DB00680	DB00343	y
DB00960	DB00343	y
DB00343	DB00908	y
DB00343	DB01369	y
DB00343	DB01045	y
DB00343	DB00503	y
DB00343	DB06335	y
DB00343	DB00706	y
DB00343	DB00599	y
DB00679	DB00343	y
DB00343	DB00932	y
DB00656	DB00343	y
DB00343	DB00374	y
DB00897	DB00343	y
DB00343	DB00582	y
DB00344	DB06697	y
DB00344	DB01072	y
DB00501	DB00344	y
DB00575	DB00344	y
DB00843	DB00344	y
DB01288	DB00344	y
DB00472	DB00344	y
DB00344	DB00674	y
DB00344	DB00365	y
DB01170	DB00344	y
[truncated: 10,659 more rows]
